# Supplementary material for: N-tert-But­oxy­carbonyl-α-(2-fluoro­benzyl)-l-proline
Source: Acta Crystallogr Sect E Struct Rep Online. 2013 Jul 24;69(Pt 8):o1297. doi: 10.1107/S1600536813019788 (PMC3793788; doi:10.1107/S1600536813019788)
Supplement: Supplementary file 1 [file e-69-o1297-sup1.cif]

##############################################################################
#                                                                            #
# This CIF contains the data in a paper accepted for publication in          #
# Acta Crystallographica Section E. It conforms to the requirements of       #
# Notes for Authors for Acta Crystallographica Section E, and has been       #
# peer reviewed under the auspices of the IUCr Commission on Journals.       #
#                                                                            #
# Full details of the Crystallographic Information File format               #
# are given in the paper "The Crystallographic Information File (CIF):       #
# a New Standard Archive File for Crystallography" by S. R. Hall, F. H.      #
# Allen and I. D. Brown [Acta Cryst. (1991), A47, 655-685].                  #
#                                                                            #
# The current version of the core CIF dictionary is obtainable from          #
# ftp://ftp.iucr.org/pub/cif_core.dic.                                       #
#                                                                            #
# Software is freely available for graphical display of the structure(s)     #
# in this CIF. For information consult the CIF software page                 #
# http://www.iucr.org/resources/cif/software.                                #
#                                                                            #
# This file may be used for bona fide research purposes within the           #
# scientific community so long as proper attribution is given to the journal # 
# article from which it was obtained.                                        #
#                                                                            #
##############################################################################
data_I
_audit_creation_method     SHELXL97
_chemical_name_systematic
;
<i>N</i>-<i>tert</i>-Butoxycarbonyl-\a-(2-fluorobenzyl)-<i>L</i>-proline
;
_chemical_name_common     ?
_chemical_formula_moiety     'C17 H22 F N O4'
_chemical_formula_sum     'C17 H22 F N O4'
_chemical_formula_iupac     'C17 H22 F N O4'
_chemical_formula_weight     323.36
_chemical_melting_point     ?
_symmetry_cell_setting     orthorhombic
_symmetry_space_group_name_H-M     'P 21 21 21'
_symmetry_space_group_name_Hall     'P 2ac 2ab'
loop_
    _symmetry_equiv_pos_as_xyz
    'x, y, z'
    '-x+1/2, -y, z+1/2'
    '-x, y+1/2, -z+1/2'
    'x+1/2, -y+1/2, -z'
_cell_length_a     10.47770(10)
_cell_length_b     12.4283(2)
_cell_length_c     13.1550(2)
_cell_angle_alpha     90.00
_cell_angle_beta     90.00
_cell_angle_gamma     90.00
_cell_volume     1713.04(4)
_cell_formula_units_Z     4
_cell_measurement_reflns_used     3426
_cell_measurement_theta_min     2.25
_cell_measurement_theta_max     30.00
_cell_measurement_temperature     100(2)
_exptl_crystal_description     block
_exptl_crystal_colour     colourless
_exptl_crystal_size_max     0.54
_exptl_crystal_size_mid     0.34
_exptl_crystal_size_min     0.24
_exptl_crystal_density_diffrn     1.254
_exptl_crystal_density_meas     ?
_exptl_crystal_density_method     'not measured'
_exptl_crystal_F_000     688
_exptl_absorpt_coefficient_mu     0.096
_exptl_absorpt_correction_type     multi-scan
_exptl_absorpt_process_details     '(SADABS; Sheldrick, 2008)'
_exptl_absorpt_correction_T_min     0.9620
_exptl_absorpt_correction_T_max     0.9774
_exptl_special_details     ?
_diffrn_ambient_temperature     100(2)
_diffrn_radiation_type     MoK\a
_diffrn_radiation_wavelength     0.71073
_diffrn_radiation_source     'fine-focus sealed tube'
_diffrn_radiation_monochromator     graphite
_diffrn_measurement_device_type     'Bruker Kappa APEXII'
_diffrn_measurement_method     '\f and \w scans'
_diffrn_detector_area_resol_mean     ?
_diffrn_reflns_number     14001
_diffrn_reflns_av_R_equivalents     0.0311
_diffrn_reflns_av_sigmaI/netI     0.0391
_diffrn_reflns_theta_min     2.25
_diffrn_reflns_theta_max     32.64
_diffrn_reflns_theta_full     32.64
_diffrn_measured_fraction_theta_max     0.978
_diffrn_measured_fraction_theta_full     0.978
_diffrn_reflns_limit_h_min     -13
_diffrn_reflns_limit_h_max     15
_diffrn_reflns_limit_k_min     -18
_diffrn_reflns_limit_k_max     18
_diffrn_reflns_limit_l_min     -18
_diffrn_reflns_limit_l_max     18
_diffrn_standards_number     0
_diffrn_standards_interval_count     0
_diffrn_standards_interval_time     0
_diffrn_standards_decay_%     .
_refine_special_details
;
Refinement of <i>F</i>^2^ against ALL reflections. The weighted <i>R</i>-factor
<i>wR</i> and goodness of fit <i>S</i> are based on <i>F</i>^2^, conventional
<i>R</i>-factors <i>R</i> are based on <i>F</i>, with <i>F</i> set to zero for
negative <i>F</i>^2^. The threshold expression of <i>F</i>^2^ >
\s(<i>F</i>^2^) is used only for calculating <i>R</i>-factors(gt) <i>etc</i>.
and is not relevant to the choice of reflections for refinement.
<i>R</i>-factors based on <i>F</i>^2^ are statistically about twice as large
as those based on <i>F</i>, and <i>R</i>-factors based on ALL data will be
even larger.
;
_reflns_number_total     3426
_reflns_number_gt     2712
_reflns_threshold_expression     I>2\s(I)
_refine_ls_structure_factor_coef     Fsqd
_refine_ls_matrix_type     full
_refine_ls_R_factor_all     0.0717
_refine_ls_R_factor_gt     0.0502
_refine_ls_wR_factor_gt     0.1036
_refine_ls_wR_factor_ref     0.1138
_refine_ls_goodness_of_fit_ref     1.056
_refine_ls_restrained_S_all     1.056
_refine_ls_number_reflns     3426
_refine_ls_number_parameters     225
_refine_ls_number_restraints     8
_refine_ls_hydrogen_treatment     mixed
_refine_ls_weighting_scheme     calc
_refine_ls_weighting_details
       'calc w = 1/[\s^2^(Fo^2^)+(0.0430P)^2^+0.5231P] where P=(Fo^2^+2Fc^2^)/3'
_atom_sites_solution_hydrogens     geom
_atom_sites_solution_primary     direct
_atom_sites_solution_secondary     difmap
_refine_ls_shift/su_max     0.000
_refine_ls_shift/su_mean     0.000
_refine_diff_density_max     0.374
_refine_diff_density_min     -0.324
_refine_ls_extinction_method     none
_refine_ls_extinction_coef     ?
loop_
    _atom_type_symbol
    _atom_type_description
    _atom_type_scat_dispersion_real
    _atom_type_scat_dispersion_imag
    _atom_type_scat_source
    'C' 'C' 0.0033 0.0016
                         'International Tables Vol C Tables 4.2.6.8 and 6.1.1.4'
    'H' 'H' 0.0000 0.0000
                         'International Tables Vol C Tables 4.2.6.8 and 6.1.1.4'
    'N' 'N' 0.0061 0.0033
                         'International Tables Vol C Tables 4.2.6.8 and 6.1.1.4'
    'O' 'O' 0.0106 0.0060
                         'International Tables Vol C Tables 4.2.6.8 and 6.1.1.4'
    'F' 'F' 0.0171 0.0103
                         'International Tables Vol C Tables 4.2.6.8 and 6.1.1.4'
_computing_data_collection     'APEX2 (Bruker, 2009)'
_computing_cell_refinement     'APEX2 (Bruker, 2009)'
_computing_data_reduction     'APEX2 (Bruker, 2009)'
_computing_structure_solution     'SHELXS97 (Sheldrick, 2008)'
_computing_structure_refinement     'SHELXL97 (Sheldrick, 2008)'
_computing_molecular_graphics     'PLUTON (Spek, 2009)'
_computing_publication_material     'SHELXL97 (Sheldrick, 2008)'
loop_
    _atom_site_type_symbol
    _atom_site_label
    _atom_site_fract_x
    _atom_site_fract_y
    _atom_site_fract_z
    _atom_site_U_iso_or_equiv
    _atom_site_adp_type
    _atom_site_calc_flag
    _atom_site_refinement_flags
    _atom_site_occupancy
    _atom_site_symmetry_multiplicity
    _atom_site_disorder_assembly
    _atom_site_disorder_group
    F F1 -0.00102(13) 0.97131(13) 0.77647(14) 0.0493(4) Uani d . 1 1 A .
    O O1 0.29559(14) 0.71232(12) 0.76893(13) 0.0272(3) Uani d . 1 1 . .
    H H1 0.320(3) 0.645(3) 0.756(3) 0.055(9) Uiso d . 1 1 . .
    O O2 0.47731(16) 0.74954(12) 0.68734(14) 0.0346(4) Uani d . 1 1 . .
    O O3 0.65381(14) 1.01134(12) 0.77232(14) 0.0296(4) Uani d . 1 1 A .
    O O4 0.53366(13) 0.89798(11) 0.86819(11) 0.0227(3) Uani d . 1 1 A .
    N N1 0.45214(15) 0.96664(13) 0.72598(13) 0.0191(3) Uani d . 1 1 A .
    C C1 0.38068(19) 0.77841(16) 0.72823(16) 0.0205(4) Uani d . 1 1 . .
    C C2 0.33880(18) 0.89677(15) 0.73257(15) 0.0177(4) Uani d . 1 1 A .
    C C3 0.2696(2) 0.92068(18) 0.63034(17) 0.0272(5) Uani d D 1 1 . .
    H H3A 0.2918 0.8660 0.5786 0.033 Uiso calc PR 0.896(7) 1 A 1
    H H3B 0.1759 0.9210 0.6398 0.033 Uiso calc PR 0.896(7) 1 A 1
    H H3C 0.2326 0.8539 0.6017 0.033 Uiso calc PR 0.104(7) 1 A 2
    H H3D 0.2001 0.9735 0.6407 0.033 Uiso calc PR 0.104(7) 1 A 2
    C C4A 0.3162(2) 1.0299(2) 0.59876(18) 0.0271(7) Uani d PDU 0.896(7) 1 A 1
    H H4A 0.2680 1.0875 0.6337 0.032 Uiso calc PR 0.896(7) 1 A 1
    H H4B 0.3084 1.0398 0.5244 0.032 Uiso calc PR 0.896(7) 1 A 1
    C C4B 0.3694(15) 0.9656(18) 0.5602(4) 0.058(7) Uani d PDU 0.104(7) 1 A 2
    H H4C 0.3306 1.0131 0.5083 0.070 Uiso calc PR 0.104(7) 1 A 2
    H H4D 0.4169 0.9072 0.5257 0.070 Uiso calc PR 0.104(7) 1 A 2
    C C5 0.4573(2) 1.02965(19) 0.63191(17) 0.0299(5) Uani d D 1 1 . .
    H H5A 0.5122 0.9947 0.5804 0.036 Uiso calc PR 0.896(7) 1 A 1
    H H5B 0.4887 1.1036 0.6447 0.036 Uiso calc PR 0.896(7) 1 A 1
    H H5C 0.5453 1.0334 0.6049 0.036 Uiso calc PR 0.104(7) 1 A 2
    H H5D 0.4248 1.1036 0.6427 0.036 Uiso calc PR 0.104(7) 1 A 2
    C C6 0.55438(19) 0.96175(15) 0.78805(16) 0.0212(4) Uani d . 1 1 . .
    C C7 0.6244(2) 0.89395(17) 0.95460(17) 0.0247(4) Uani d . 1 1 . .
    C C8 0.6362(3) 1.0048(2) 1.0019(2) 0.0452(7) Uani d . 1 1 A .
    H H8A 0.6801 1.0531 0.9545 0.068 Uiso calc R 1 1 . .
    H H8B 0.6852 0.9998 1.0651 0.068 Uiso calc R 1 1 . .
    H H8C 0.5509 1.0332 1.0166 0.068 Uiso calc R 1 1 . .
    C C9 0.7514(2) 0.8487(2) 0.9205(2) 0.0371(6) Uani d . 1 1 A .
    H H9A 0.7944 0.9009 0.8764 0.056 Uiso calc R 1 1 . .
    H H9B 0.7373 0.7817 0.8828 0.056 Uiso calc R 1 1 . .
    H H9C 0.8048 0.8341 0.9801 0.056 Uiso calc R 1 1 . .
    C C10 0.5574(3) 0.8169(2) 1.02650(18) 0.0337(5) Uani d . 1 1 A .
    H H10A 0.5444 0.7476 0.9924 0.050 Uiso calc R 1 1 . .
    H H10B 0.4745 0.8470 1.0462 0.050 Uiso calc R 1 1 . .
    H H10C 0.6099 0.8063 1.0873 0.050 Uiso calc R 1 1 . .
    C C11 0.25451(19) 0.92051(15) 0.82578(15) 0.0186(4) Uani d . 1 1 . .
    H H11A 0.1825 0.8690 0.8263 0.022 Uiso calc R 1 1 A .
    H H7B 0.3054 0.9077 0.8880 0.022 Uiso calc R 1 1 . .
    C C12 0.20116(18) 1.03351(16) 0.82987(14) 0.0182(4) Uani d . 1 1 A .
    C C13 0.2744(2) 1.12161(15) 0.85860(16) 0.0212(4) Uani d . 1 1 . .
    H H13 0.3613 1.1109 0.8764 0.025 Uiso calc R 1 1 A .
    C C14 0.2240(2) 1.22470(17) 0.86194(18) 0.0292(5) Uani d . 1 1 A .
    H H14A 0.2765 1.2837 0.8809 0.035 Uiso calc R 1 1 . .
    C C15 0.0967(2) 1.24157(19) 0.83757(19) 0.0342(6) Uani d . 1 1 . .
    H H15A 0.0619 1.3121 0.8403 0.041 Uiso calc R 1 1 A .
    C C16 0.0208(2) 1.1563(2) 0.80940(19) 0.0357(6) Uani d . 1 1 A .
    H H16A -0.0665 1.1670 0.7928 0.043 Uiso calc R 1 1 . .
    C C17 0.0743(2) 1.05449(18) 0.80576(18) 0.0272(5) Uani d . 1 1 . .
loop_
    _atom_site_aniso_label
    _atom_site_aniso_U_11
    _atom_site_aniso_U_22
    _atom_site_aniso_U_33
    _atom_site_aniso_U_12
    _atom_site_aniso_U_13
    _atom_site_aniso_U_23
    F1 0.0207(6) 0.0479(9) 0.0792(12) 0.0004(6) -0.0048(8) -0.0278(9)
    O1 0.0206(7) 0.0158(6) 0.0451(9) 0.0020(5) 0.0062(7) -0.0057(7)
    O2 0.0263(8) 0.0254(7) 0.0522(10) 0.0054(6) 0.0151(8) -0.0038(8)
    O3 0.0184(7) 0.0204(7) 0.0501(10) -0.0006(5) 0.0024(7) 0.0084(7)
    O4 0.0185(7) 0.0237(7) 0.0259(7) -0.0023(6) -0.0066(6) 0.0078(6)
    N1 0.0188(8) 0.0191(7) 0.0193(7) 0.0021(6) 0.0023(7) 0.0041(7)
    C1 0.0184(9) 0.0200(8) 0.0232(9) 0.0035(7) -0.0021(8) -0.0037(8)
    C2 0.0177(9) 0.0168(8) 0.0185(8) 0.0039(7) 0.0000(7) -0.0016(7)
    C3 0.0272(11) 0.0329(11) 0.0214(10) 0.0072(9) -0.0055(9) -0.0034(9)
    C4A 0.0359(14) 0.0264(12) 0.0189(11) 0.0043(10) -0.0072(10) 0.0021(10)
    C4B 0.094(16) 0.047(13) 0.034(12) 0.037(13) 0.001(12) 0.011(11)
    C5 0.0379(13) 0.0284(11) 0.0233(10) 0.0024(10) 0.0057(10) 0.0093(9)
    C6 0.0192(9) 0.0134(8) 0.0310(11) 0.0031(7) 0.0015(8) 0.0030(8)
    C7 0.0222(10) 0.0232(9) 0.0288(11) 0.0031(8) -0.0111(9) -0.0023(9)
    C8 0.0569(17) 0.0303(12) 0.0485(16) 0.0053(12) -0.0199(14) -0.0135(12)
    C9 0.0251(12) 0.0356(12) 0.0506(16) 0.0086(10) -0.0058(11) 0.0071(12)
    C10 0.0347(13) 0.0404(13) 0.0258(11) 0.0022(11) -0.0086(10) 0.0069(10)
    C11 0.0175(9) 0.0159(8) 0.0226(10) 0.0030(7) 0.0039(7) 0.0000(8)
    C12 0.0175(9) 0.0189(8) 0.0180(9) 0.0044(7) 0.0027(7) -0.0007(8)
    C13 0.0195(9) 0.0205(9) 0.0236(10) 0.0018(7) 0.0026(8) -0.0019(8)
    C14 0.0350(12) 0.0199(9) 0.0329(12) 0.0015(9) 0.0066(10) -0.0026(9)
    C15 0.0430(14) 0.0242(10) 0.0354(12) 0.0173(10) 0.0045(11) 0.0014(10)
    C16 0.0260(12) 0.0402(13) 0.0407(13) 0.0178(10) -0.0068(10) -0.0068(11)
    C17 0.0184(10) 0.0304(11) 0.0326(12) 0.0034(8) -0.0004(9) -0.0091(10)
_geom_special_details
;
 All esds (except the esd in the dihedral angle between two l.s. planes)
 are estimated using the full covariance matrix.  The cell esds are taken
 into account individually in the estimation of esds in distances, angles
 and torsion angles; correlations between esds in cell parameters are only
 used when they are defined by crystal symmetry.  An approximate (isotropic)
 treatment of cell esds is used for estimating esds involving l.s. planes.
;
loop_
    _geom_bond_atom_site_label_1
    _geom_bond_atom_site_label_2
    _geom_bond_site_symmetry_2
    _geom_bond_distance
    _geom_bond_publ_flag
    F1 C17 . 1.356(3) ?
    O1 C1 . 1.325(2) ?
    O1 H1 . 0.89(3) ?
    O2 C1 . 1.201(2) ?
    O3 C6 . 1.228(2) ?
    O4 C6 . 1.337(2) ?
    O4 C7 . 1.483(2) ?
    N1 C6 . 1.348(3) ?
    N1 C5 . 1.465(3) ?
    N1 C2 . 1.474(3) ?
    C1 C2 . 1.536(3) ?
    C2 C11 . 1.540(3) ?
    C2 C3 . 1.557(3) ?
    C3 C4A . 1.501(3) ?
    C3 C4B . 1.502(4) ?
    C3 H3A . 0.9900 ?
    C3 H3B . 0.9900 ?
    C3 H3C . 0.9900 ?
    C3 H3D . 0.9900 ?
    C4A C5 . 1.541(4) ?
    C4A H4A . 0.9900 ?
    C4A H4B . 0.9900 ?
    C4B C5 . 1.540(4) ?
    C4B H4C . 0.9900 ?
    C4B H4D . 0.9900 ?
    C5 H5A . 0.9900 ?
    C5 H5B . 0.9900 ?
    C5 H5C . 0.9900 ?
    C5 H5D . 0.9900 ?
    C7 C9 . 1.513(3) ?
    C7 C8 . 1.517(3) ?
    C7 C10 . 1.518(3) ?
    C8 H8A . 0.9800 ?
    C8 H8B . 0.9800 ?
    C8 H8C . 0.9800 ?
    C9 H9A . 0.9800 ?
    C9 H9B . 0.9800 ?
    C9 H9C . 0.9800 ?
    C10 H10A . 0.9800 ?
    C10 H10B . 0.9800 ?
    C10 H10C . 0.9800 ?
    C11 C12 . 1.513(3) ?
    C11 H11A . 0.9900 ?
    C11 H7B . 0.9900 ?
    C12 C17 . 1.391(3) ?
    C12 C13 . 1.389(3) ?
    C13 C14 . 1.386(3) ?
    C13 H13 . 0.9500 ?
    C14 C15 . 1.388(4) ?
    C14 H14A . 0.9500 ?
    C15 C16 . 1.376(4) ?
    C15 H15A . 0.9500 ?
    C16 C17 . 1.385(3) ?
    C16 H16A . 0.9500 ?
loop_
    _geom_angle_atom_site_label_1
    _geom_angle_atom_site_label_2
    _geom_angle_atom_site_label_3
    _geom_angle_site_symmetry_1
    _geom_angle_site_symmetry_3
    _geom_angle
    _geom_angle_publ_flag
    C1 O1 H1 . . 108(2) ?
    C6 O4 C7 . . 121.37(16) ?
    C6 N1 C5 . . 120.42(17) ?
    C6 N1 C2 . . 125.31(16) ?
    C5 N1 C2 . . 113.21(17) ?
    O2 C1 O1 . . 124.25(19) ?
    O2 C1 C2 . . 122.92(19) ?
    O1 C1 C2 . . 112.72(16) ?
    N1 C2 C1 . . 109.38(15) ?
    N1 C2 C11 . . 113.33(16) ?
    C1 C2 C11 . . 112.15(16) ?
    N1 C2 C3 . . 102.24(16) ?
    C1 C2 C3 . . 106.49(16) ?
    C11 C2 C3 . . 112.60(15) ?
    C4A C3 C2 . . 105.08(18) ?
    C4B C3 C2 . . 106.1(6) ?
    C4A C3 H3A . . 110.7 ?
    C4B C3 H3A . . 70.7 ?
    C2 C3 H3A . . 110.7 ?
    C4A C3 H3B . . 110.7 ?
    C4B C3 H3B . . 140.0 ?
    C2 C3 H3B . . 110.7 ?
    H3A C3 H3B . . 108.8 ?
    C4A C3 H3C . . 141.3 ?
    C4B C3 H3C . . 110.5 ?
    C2 C3 H3C . . 110.5 ?
    H3B C3 H3C . . 70.3 ?
    C4A C3 H3D . . 71.2 ?
    C4B C3 H3D . . 110.5 ?
    C2 C3 H3D . . 110.5 ?
    H3A C3 H3D . . 136.3 ?
    H3C C3 H3D . . 108.7 ?
    C3 C4A C5 . . 103.42(19) ?
    C3 C4A H4A . . 111.1 ?
    C5 C4A H4A . . 111.1 ?
    C3 C4A H4B . . 111.1 ?
    C5 C4A H4B . . 111.1 ?
    H4A C4A H4B . . 109.0 ?
    C3 C4B C5 . . 103.4(2) ?
    C3 C4B H4C . . 111.1 ?
    C5 C4B H4C . . 111.1 ?
    C3 C4B H4D . . 111.1 ?
    C5 C4B H4D . . 111.1 ?
    H4C C4B H4D . . 109.0 ?
    N1 C5 C4B . . 102.7(6) ?
    N1 C5 C4A . . 101.83(18) ?
    N1 C5 H5A . . 111.4 ?
    C4B C5 H5A . . 72.6 ?
    C4A C5 H5A . . 111.4 ?
    N1 C5 H5B . . 111.4 ?
    C4B C5 H5B . . 141.5 ?
    C4A C5 H5B . . 111.4 ?
    H5A C5 H5B . . 109.3 ?
    N1 C5 H5C . . 111.2 ?
    C4B C5 H5C . . 111.2 ?
    C4A C5 H5C . . 142.4 ?
    H5B C5 H5C . . 73.0 ?
    N1 C5 H5D . . 111.2 ?
    C4B C5 H5D . . 111.2 ?
    C4A C5 H5D . . 73.1 ?
    H5A C5 H5D . . 134.9 ?
    H5C C5 H5D . . 109.1 ?
    O3 C6 O4 . . 124.63(19) ?
    O3 C6 N1 . . 123.33(19) ?
    O4 C6 N1 . . 112.04(17) ?
    O4 C7 C9 . . 110.42(18) ?
    O4 C7 C8 . . 109.64(18) ?
    C9 C7 C8 . . 112.8(2) ?
    O4 C7 C10 . . 101.69(17) ?
    C9 C7 C10 . . 110.92(19) ?
    C8 C7 C10 . . 110.8(2) ?
    C7 C8 H8A . . 109.5 ?
    C7 C8 H8B . . 109.5 ?
    H8A C8 H8B . . 109.5 ?
    C7 C8 H8C . . 109.5 ?
    H8A C8 H8C . . 109.5 ?
    H8B C8 H8C . . 109.5 ?
    C7 C9 H9A . . 109.5 ?
    C7 C9 H9B . . 109.5 ?
    H9A C9 H9B . . 109.5 ?
    C7 C9 H9C . . 109.5 ?
    H9A C9 H9C . . 109.5 ?
    H9B C9 H9C . . 109.5 ?
    C7 C10 H10A . . 109.5 ?
    C7 C10 H10B . . 109.5 ?
    H10A C10 H10B . . 109.5 ?
    C7 C10 H10C . . 109.5 ?
    H10A C10 H10C . . 109.5 ?
    H10B C10 H10C . . 109.5 ?
    C12 C11 C2 . . 114.72(16) ?
    C12 C11 H11A . . 108.6 ?
    C2 C11 H11A . . 108.6 ?
    C12 C11 H7B . . 108.6 ?
    C2 C11 H7B . . 108.6 ?
    H11A C11 H7B . . 107.6 ?
    C17 C12 C13 . . 116.22(19) ?
    C17 C12 C11 . . 121.26(19) ?
    C13 C12 C11 . . 122.51(17) ?
    C14 C13 C12 . . 121.8(2) ?
    C14 C13 H13 . . 119.1 ?
    C12 C13 H13 . . 119.1 ?
    C15 C14 C13 . . 119.9(2) ?
    C15 C14 H14A . . 120.1 ?
    C13 C14 H14A . . 120.1 ?
    C16 C15 C14 . . 120.1(2) ?
    C16 C15 H15A . . 120.0 ?
    C14 C15 H15A . . 120.0 ?
    C15 C16 C17 . . 118.6(2) ?
    C15 C16 H16A . . 120.7 ?
    C17 C16 H16A . . 120.7 ?
    F1 C17 C16 . . 118.07(19) ?
    F1 C17 C12 . . 118.55(19) ?
    C16 C17 C12 . . 123.4(2) ?
loop_
    _geom_torsion_atom_site_label_1
    _geom_torsion_atom_site_label_2
    _geom_torsion_atom_site_label_3
    _geom_torsion_atom_site_label_4
    _geom_torsion_site_symmetry_1
    _geom_torsion_site_symmetry_2
    _geom_torsion_site_symmetry_3
    _geom_torsion_site_symmetry_4
    _geom_torsion
    _geom_torsion_publ_flag
    C6 N1 C2 C1 . . . . -55.2(2) ?
    C5 N1 C2 C1 . . . . 113.02(19) ?
    C6 N1 C2 C11 . . . . 70.8(2) ?
    C5 N1 C2 C11 . . . . -121.03(18) ?
    C6 N1 C2 C3 . . . . -167.78(18) ?
    C5 N1 C2 C3 . . . . 0.4(2) ?
    O2 C1 C2 N1 . . . . -26.3(3) ?
    O1 C1 C2 N1 . . . . 157.34(17) ?
    O2 C1 C2 C11 . . . . -152.9(2) ?
    O1 C1 C2 C11 . . . . 30.7(2) ?
    O2 C1 C2 C3 . . . . 83.5(2) ?
    O1 C1 C2 C3 . . . . -92.9(2) ?
    N1 C2 C3 C4A . . . . -23.3(2) ?
    C1 C2 C3 C4A . . . . -138.06(18) ?
    C11 C2 C3 C4A . . . . 98.6(2) ?
    N1 C2 C3 C4B . . . . 21.3(9) ?
    C1 C2 C3 C4B . . . . -93.5(9) ?
    C11 C2 C3 C4B . . . . 143.2(9) ?
    C4B C3 C4A C5 . . . . -60.8(8) ?
    C2 C3 C4A C5 . . . . 36.8(2) ?
    C4A C3 C4B C5 . . . . 60.9(8) ?
    C2 C3 C4B C5 . . . . -34.1(16) ?
    C6 N1 C5 C4B . . . . 147.8(9) ?
    C2 N1 C5 C4B . . . . -21.1(9) ?
    C6 N1 C5 C4A . . . . -169.45(18) ?
    C2 N1 C5 C4A . . . . 21.7(2) ?
    C3 C4B C5 N1 . . . . 33.3(16) ?
    C3 C4B C5 C4A . . . . -60.4(8) ?
    C3 C4A C5 N1 . . . . -35.4(2) ?
    C3 C4A C5 C4B . . . . 60.5(8) ?
    C7 O4 C6 O3 . . . . 9.2(3) ?
    C7 O4 C6 N1 . . . . -170.18(16) ?
    C5 N1 C6 O3 . . . . 2.7(3) ?
    C2 N1 C6 O3 . . . . 170.11(19) ?
    C5 N1 C6 O4 . . . . -177.96(18) ?
    C2 N1 C6 O4 . . . . -10.5(3) ?
    C6 O4 C7 C9 . . . . -65.0(2) ?
    C6 O4 C7 C8 . . . . 59.9(3) ?
    C6 O4 C7 C10 . . . . 177.21(18) ?
    N1 C2 C11 C12 . . . . 60.3(2) ?
    C1 C2 C11 C12 . . . . -175.22(17) ?
    C3 C2 C11 C12 . . . . -55.1(2) ?
    C2 C11 C12 C17 . . . . 103.8(2) ?
    C2 C11 C12 C13 . . . . -76.9(2) ?
    C17 C12 C13 C14 . . . . -0.7(3) ?
    C11 C12 C13 C14 . . . . 180.0(2) ?
    C12 C13 C14 C15 . . . . 0.9(3) ?
    C13 C14 C15 C16 . . . . -0.5(4) ?
    C14 C15 C16 C17 . . . . -0.2(4) ?
    C15 C16 C17 F1 . . . . -179.1(2) ?
    C15 C16 C17 C12 . . . . 0.5(4) ?
    C13 C12 C17 F1 . . . . 179.50(19) ?
    C11 C12 C17 F1 . . . . -1.2(3) ?
    C13 C12 C17 C16 . . . . 0.0(3) ?
    C11 C12 C17 C16 . . . . 179.3(2) ?
loop_
    _geom_hbond_atom_site_label_D
    _geom_hbond_atom_site_label_H
    _geom_hbond_atom_site_label_A
    _geom_hbond_site_symmetry_A
    _geom_hbond_distance_DH
    _geom_hbond_distance_HA
    _geom_hbond_distance_DA
    _geom_hbond_angle_DHA
    C15 H15A F1 3_556 0.95 2.59 3.378(3) 141
    C16 H16A O1 3_556 0.95 2.60 3.541(3) 173
    O1 H1 O3 3_646 0.89(3) 1.73(3) 2.611(2) 173(3)
_iucr_refine_instructions_details
;
TITL ac6_0m in P2(1)2(1)2(1) (100K)
CELL  0.71073  10.4777  12.4283  13.1550   90.000   90.000   90.000
ZERR     4.00   0.0001   0.0002   0.0002    0.000    0.000    0.000
LATT  -1
SYMM  1/2 - X, - Y, 1/2 + Z
SYMM  - X, 1/2 + Y, 1/2 - Z
SYMM  1/2 + X, 1/2 - Y, - Z
SFAC  C    H    N    O    F
UNIT  68   88   4    16   4
MERG  3
SIMU 0.02 C4A > C4B
REM DELU 0.004 C4A > C4B
SADI 0.002 C3 C4A C3 C4B
SADI 0.002 C4A C5 C4B C5
FMAP   2    1   60
rem OMIT -4 60
PLAN   20
SIZE     0.24   0.34   0.54
ACTA
BOND   $H
CONF
L.S.  20
MPLA 4 C2 C3 C5 N1 C4A
MPLA 4 C2 C1 O1 O2
MPLA 8 N1 C6 O3 O4 C7 C8 C9 C10
MPLA 4 C2 C1 O1 O2
MPLA 9 C11 C12 C13 C14 C15 C16 C17 F1
EQIV $1 -x+1,+y-1/2,-z+1/2+1
EQIV $2 -x,+y+1/2,-z+1/2+1
HTAB  C15 F1_$2
HTAB  C16 O1_$2
HTAB  O1 O3_$1
TEMP  -173.00
LIST 4
WGHT    0.043000    0.523100
FVAR       0.58300   0.89554
F1    5   -0.001017    0.971312    0.776470    11.00000    0.02071    0.04794 =
         0.07924   -0.02781   -0.00482    0.00036
O1    4    0.295586    0.712319    0.768928    11.00000    0.02059    0.01579 =
         0.04511   -0.00569    0.00622    0.00197
H1    2    0.319692    0.645332    0.755501    11.00000    0.05515
O2    4    0.477310    0.749541    0.687335    11.00000    0.02628    0.02536 =
         0.05217   -0.00384    0.01513    0.00540
O3    4    0.653805    1.011342    0.772323    11.00000    0.01835    0.02036 =
         0.05010    0.00837    0.00242   -0.00061
O4    4    0.533659    0.897978    0.868185    11.00000    0.01851    0.02369 =
         0.02590    0.00784   -0.00659   -0.00234
N1    3    0.452137    0.966640    0.725979    11.00000    0.01879    0.01910 =
         0.01931    0.00415    0.00231    0.00213
C1    1    0.380683    0.778413    0.728227    11.00000    0.01837    0.01999 =
         0.02318   -0.00373   -0.00212    0.00354
C2    1    0.338800    0.896765    0.732569    11.00000    0.01767    0.01682 =
         0.01853   -0.00160   -0.00005    0.00388
C3    1    0.269587    0.920677    0.630335    11.00000    0.02715    0.03291 =
         0.02143   -0.00344   -0.00546    0.00722
PART    1
AFIX  23
H3A   2    0.291776    0.865984    0.578555    21.00000   -1.20000
H3B   2    0.175856    0.921010    0.639828    21.00000   -1.20000
AFIX  23
PART    2
H3C   2    0.232640    0.853903    0.601738   -21.00000   -1.20000
H3D   2    0.200058    0.973489    0.640698   -21.00000   -1.20000
AFIX   0
PART    0
PART 1
C4A   1    0.316216    1.029891    0.598755    21.00000    0.03591    0.02641 =
         0.01886    0.00212   -0.00715    0.00429
AFIX  23
H4A   2    0.267974    1.087536    0.633702    21.00000   -1.20000
H4B   2    0.308382    1.039849    0.524350    21.00000   -1.20000
AFIX   0
PART    2
C4B   1    0.369377    0.965593    0.560221   -21.00000    0.09350    0.04748 =
         0.03390    0.01053    0.00108    0.03688
AFIX  23
H4C   2    0.330597    1.013100    0.508307   -21.00000   -1.20000
H4D   2    0.416851    0.907241    0.525657   -21.00000   -1.20000
AFIX   0
PART    0
C5    1    0.457257    1.029649    0.631912    11.00000    0.03793    0.02845 =
         0.02328    0.00930    0.00569    0.00237
PART    1
AFIX  23
H5A   2    0.512222    0.994681    0.580380    21.00000   -1.20000
H5B   2    0.488666    1.103555    0.644659    21.00000   -1.20000
AFIX  23
PART    2
H5C   2    0.545344    1.033408    0.604921   -21.00000   -1.20000
H5D   2    0.424787    1.103576    0.642710   -21.00000   -1.20000
AFIX   0
PART    0
C6    1    0.554383    0.961753    0.788047    11.00000    0.01917    0.01344 =
         0.03103    0.00300    0.00151    0.00314
C7    1    0.624364    0.893949    0.954602    11.00000    0.02215    0.02316 =
         0.02879   -0.00228   -0.01107    0.00307
C8    1    0.636210    1.004823    1.001879    11.00000    0.05693    0.03030 =
         0.04849   -0.01353   -0.01986    0.00528
AFIX 137
H8A   2    0.680134    1.053072    0.954466    11.00000   -1.50000
H8B   2    0.685227    0.999810    1.065149    11.00000   -1.50000
H8C   2    0.550923    1.033218    1.016565    11.00000   -1.50000
AFIX   0
C9    1    0.751420    0.848671    0.920471    11.00000    0.02514    0.03558 =
         0.05056    0.00706   -0.00584    0.00858
AFIX 137
H9A   2    0.794409    0.900921    0.876420    11.00000   -1.50000
H9B   2    0.737329    0.781677    0.882817    11.00000   -1.50000
H9C   2    0.804795    0.834094    0.980077    11.00000   -1.50000
AFIX   0
C10   1    0.557362    0.816897    1.026496    11.00000    0.03474    0.04042 =
         0.02581    0.00687   -0.00859    0.00218
AFIX 137
H10A  2    0.544414    0.747626    0.992432    11.00000   -1.50000
H10B  2    0.474508    0.846991    1.046157    11.00000   -1.50000
H10C  2    0.609907    0.806332    1.087311    11.00000   -1.50000
AFIX   0
C11   1    0.254513    0.920508    0.825784    11.00000    0.01746    0.01590 =
         0.02259   -0.00004    0.00390    0.00301
AFIX  23
H11A  2    0.182468    0.868972    0.826289    11.00000   -1.20000
H7B   2    0.305438    0.907732    0.888015    11.00000   -1.20000
AFIX   0
C12   1    0.201161    1.033512    0.829873    11.00000    0.01751    0.01894 =
         0.01804   -0.00073    0.00265    0.00441
C13   1    0.274360    1.121609    0.858602    11.00000    0.01950    0.02055 =
         0.02356   -0.00194    0.00261    0.00178
AFIX  43
H13   2    0.361298    1.110924    0.876445    11.00000   -1.20000
AFIX   0
C14   1    0.223986    1.224696    0.861943    11.00000    0.03496    0.01986 =
         0.03293   -0.00263    0.00662    0.00148
AFIX  43
H14A  2    0.276521    1.283681    0.880885    11.00000   -1.20000
AFIX   0
C15   1    0.096689    1.241572    0.837569    11.00000    0.04299    0.02420 =
         0.03537    0.00142    0.00452    0.01731
AFIX  43
H15A  2    0.061896    1.312098    0.840338    11.00000   -1.20000
AFIX   0
C16   1    0.020799    1.156272    0.809395    11.00000    0.02603    0.04020 =
         0.04073   -0.00678   -0.00683    0.01776
AFIX  43
H16A  2   -0.066515    1.167004    0.792781    11.00000   -1.20000
AFIX   0
C17   1    0.074303    1.054486    0.805757    11.00000    0.01842    0.03044 =
         0.03264   -0.00911   -0.00043    0.00344
HKLF 4
REM  ac6_0m in P2(1)2(1)2(1) (100K)
REM R1 =  0.0502 for   2712 Fo > 4sig(Fo)  and  0.0717 for all   3426 data
REM    225 parameters refined using      8 restraints
END
WGHT      0.0448      0.5399
REM Highest difference peak  0.374,  deepest hole -0.324,  1-sigma level  0.052
Q1    1   0.3765  1.0826  0.9188  11.00000  0.05    0.37
Q2    1   0.4081  0.9854  0.5666  11.00000  0.05    0.34
Q3    1   0.1395  1.0475  0.8202  11.00000  0.05    0.29
Q4    1   0.2216  1.0834  0.8470  11.00000  0.05    0.26
Q5    1   0.2283  0.9753  0.8218  11.00000  0.05    0.25
Q6    1   0.6276  0.9469  0.9808  11.00000  0.05    0.23
Q7    1   0.2990  0.9681  0.6338  11.00000  0.05    0.22
Q8    1   0.3018  0.9040  0.6803  11.00000  0.05    0.22
Q9    1   0.4778  0.9799  0.7765  11.00000  0.05    0.22
Q10   1   0.1581  1.2272  0.8536  11.00000  0.05    0.21
Q11   1   0.4510  1.0020  0.6798  11.00000  0.05    0.21
Q12   1   0.3607  0.8384  0.7423  11.00000  0.05    0.21
Q13   1   0.2349  1.1687  0.8654  11.00000  0.05    0.20
Q14   1   0.3926  0.8405  0.7421  11.00000  0.05    0.20
Q15   1   0.0030  1.0862  0.8332  11.00000  0.05    0.19
Q16   1   0.5169  1.0544  0.6212  11.00000  0.05    0.19
Q17   1   0.0735  1.1162  0.7786  11.00000  0.05    0.19
Q18   1   0.0172  1.2151  0.8785  11.00000  0.05    0.19
Q19   1   0.6563  1.0591  0.7379  11.00000  0.05    0.19
Q20   1   0.5278  0.9578  0.8829  11.00000  0.05    0.19
;
data_global
_journal_date_recd_electronic     2013-07-01
_journal_date_accepted     2013-07-17
_journal_name_full     'Acta Crystallographica, Section E'
_journal_year     2013
_journal_volume     69
_journal_issue      8
_journal_page_first     o1297
_journal_page_last     o1297
_journal_paper_category     QO
_journal_paper_doi     10.1107/S1600536813019788
_journal_coeditor_code     GK2586
_publ_contact_author_name     'N. Srinivasan'
_publ_contact_author_address
;
Department of Physics
Thiagarajar College
Madurai 625 009
India
;
_publ_contact_author_email     vasan692000@yahoo.co.in
_publ_contact_author_fax     '91 452 2312375'
_publ_contact_author_phone     '91 452 2311875'
_publ_section_title
;
<i>N</i>-<i>tert</i>-Butoxycarbonyl-\a-(2-fluorobenzyl)-<i>L</i>-proline
;
loop_
    _publ_author_name
    _publ_author_address
    'Rajalakshmi, P.'
;
Department of Physics
Thiagarajar College
Madurai 625 009
India
;
    'Srinivasan, N.'
;
Department of Physics
Thiagarajar College
Madurai 625 009
India
;
    'Krishnakumar, R. V.'
;
Department of Physics
Thiagarajar College
Madurai 625 009
India
;
    'Razak, Ibrahim Abdul'
;
X-ray Crystallography Unit
School of Physics
Universiti Sains Malaysia
11800-USM
Penang
Malaysia
;
    'Rosli, Mohd Mustaqim'
;
X-ray Crystallography Unit
School of Physics
Universiti Sains Malaysia
11800-USM
Penang
Malaysia
;
