# Supplementary material for: N-tert-But­oxy­carbonyl-α-(2-fluoro­benzyl)-l-proline
Source: Acta Crystallogr Sect E Struct Rep Online. 2013 Jul 24;69(Pt 8):o1297. doi: 10.1107/S1600536813019788 (PMC3793788; doi:10.1107/S1600536813019788)
Supplement: Supplementary file 2 [file e-69-o1297-Isup2.hkl]

#
# h,k,l, Fc-squared, Fo-squared, sigma(Fo-squared) and status flag
#
data_I
_shelx_title ' ac6_0m in P2(1)2(1)2(1) (100K)'
_shelx_refln_list_code          4
_shelx_F_calc_maximum      178.42
_exptl_crystal_F_000       688.00
_reflns_d_resolution_high  0.6589
 
loop_
 _symmetry_equiv_pos_as_xyz
 'x, y, z'
 '-x+1/2, -y, z+1/2'
 '-x, y+1/2, -z+1/2'
 'x+1/2, -y+1/2, -z'
 
_cell_length_a    10.4777
_cell_length_b    12.4283
_cell_length_c    13.1550
_cell_angle_alpha  90.000
_cell_angle_beta   90.000
_cell_angle_gamma  90.000
 
_shelx_F_squared_multiplier     1.000
 
loop_
 _refln_index_h
 _refln_index_k
 _refln_index_l
 _refln_F_squared_calc
 _refln_F_squared_meas
 _refln_F_squared_sigma
 _refln_observed_status
   2   0   0       63.68       67.15      1.96 o
   4   0   0     8340.63     8423.22     54.65 o
   6   0   0      211.42      180.37      5.38 o
   8   0   0       80.92       93.44      6.24 o
  10   0   0      202.51      168.99     13.80 o
  12   0   0       64.85       72.21     12.13 o
   1   1   0     2832.30     2840.60     27.46 o
   2   1   0     2779.70     2792.85     21.21 o
   3   1   0     2644.04     2525.40     17.85 o
   4   1   0      798.05      829.90      6.98 o
   5   1   0     1608.19     1786.10     11.84 o
   6   1   0      220.17      249.56      3.95 o
   7   1   0        0.98        3.09      1.23 o
   8   1   0      102.94      104.27      3.86 o
   9   1   0      246.86      215.73      6.60 o
  10   1   0      100.71       94.19      8.22 o
  11   1   0        0.23        0.80      4.70 o
  12   1   0       67.79       82.45      8.86 o
  13   1   0       14.98       24.54      9.39 o
   0   2   0     9728.94     9811.26    118.73 o
   1   2   0     8128.53     8240.47     85.12 o
   2   2   0      442.15      422.90      6.21 o
   3   2   0      641.60      688.53      6.25 o
   4   2   0        1.58        9.32      0.92 o
   5   2   0      317.75      279.54      3.82 o
   6   2   0     1049.82     1025.16      9.21 o
   7   2   0        4.38        7.19      1.28 o
   8   2   0       96.14       84.38      3.11 o
   9   2   0      107.64      114.61      6.52 o
  10   2   0      379.77      327.93     12.56 o
  11   2   0      125.90      130.40     13.17 o
  12   2   0       64.28       51.58      7.41 o
  13   2   0       20.20        9.57      9.14 o
  14   2   0       27.20       45.78     12.02 o
   1   3   0      362.33      348.92      5.13 o
   2   3   0     1564.03     1579.91     13.03 o
   3   3   0       70.94       56.64      2.04 o
   4   3   0      360.97      396.30      4.64 o
   5   3   0     2449.67     2628.00     16.03 o
   6   3   0      171.83      142.87      3.07 o
   7   3   0       99.87       95.03      3.05 o
   8   3   0        3.32        5.95      1.64 o
   9   3   0      251.97      271.64      7.30 o
  10   3   0      629.08      627.08     13.82 o
  11   3   0       16.74       18.46      5.36 o
  12   3   0      198.96      175.70     16.48 o
  13   3   0       21.20       12.99      9.62 o
  14   3   0       46.88       61.84     13.83 o
   0   4   0     7686.76     7760.58    107.26 o
   1   4   0       45.58       54.20      2.08 o
   2   4   0     2099.29     2013.76     16.66 o
   3   4   0      432.79      396.13      4.95 o
   4   4   0      175.17      179.73      3.46 o
   5   4   0        1.37        8.52      1.07 o
   6   4   0      591.37      543.95      5.81 o
   7   4   0      915.68      961.32      8.53 o
   8   4   0      134.96      119.15      5.10 o
   9   4   0       57.19       63.33      5.41 o
  10   4   0      160.30      157.87     10.22 o
  11   4   0      102.81       98.78      8.81 o
  12   4   0       49.35       52.43     11.56 o
  13   4   0        4.69       -5.52      8.46 o
  14   4   0       58.08       39.00     13.73 o
  15   4   0        1.02       -9.42      9.42 o
   1   5   0     3282.49     3426.01     21.59 o
   2   5   0     2518.99     2732.93     22.87 o
   3   5   0     1499.08     1676.59     14.57 o
   4   5   0        1.68        2.06      0.96 o
   5   5   0      152.27      162.79      3.68 o
   6   5   0      114.26      123.62      2.98 o
   7   5   0       29.82       27.07      1.95 o
   8   5   0      316.56      336.48      9.57 o
   9   5   0        0.51        1.25      3.47 o
  10   5   0      128.43      122.68      8.79 o
  11   5   0      527.29      490.72     24.54 o
  12   5   0       28.39       28.85     10.17 o
  13   5   0        0.09       -1.89      8.62 o
  14   5   0        2.91       24.45     11.61 o
  15   5   0       64.81       67.69     15.94 o
   0   6   0      321.87      352.23      7.54 o
   1   6   0      102.61       87.45      2.74 o
   2   6   0      184.32      201.18      4.38 o
   3   6   0        3.65        6.10      1.57 o
   4   6   0      141.62      135.11      3.52 o
   5   6   0      840.04      782.14      8.84 o
   6   6   0      409.38      368.59      6.03 o
   7   6   0     1491.34     1427.55     15.42 o
   8   6   0      123.99      124.02      6.52 o
   9   6   0        0.02        2.59      2.86 o
  10   6   0       13.21        8.29      7.74 o
  11   6   0      210.22      229.91     18.23 o
  12   6   0        2.50       -2.76      8.16 o
  13   6   0        2.98        0.50      9.15 o
  14   6   0       28.48        6.09     10.95 o
  15   6   0        0.13       35.40     12.78 o
   1   7   0     1169.04     1210.39     11.55 o
   2   7   0        1.01        7.80      1.41 o
   3   7   0        0.31       -0.82      1.03 o
   4   7   0       15.23       15.60      1.91 o
   5   7   0       54.08       67.52      2.96 o
   6   7   0        1.42        1.43      1.66 o
   7   7   0      779.51      783.85     15.35 o
   8   7   0        1.31        1.93      2.32 o
   9   7   0      183.13      168.76      8.02 o
  10   7   0       96.23       93.56     14.05 o
  11   7   0      341.47      310.93     21.22 o
  12   7   0        0.27       11.44      9.58 o
  13   7   0       21.71       18.63     11.34 o
  14   7   0       14.94        4.78     10.51 o
   0   8   0     1240.16     1227.78     17.40 o
   1   8   0      473.51      446.61      7.59 o
   2   8   0       24.08       20.08      2.15 o
   3   8   0      152.38      151.35      4.54 o
   4   8   0       99.91      109.47      4.03 o
   5   8   0        0.33        0.26      1.91 o
   6   8   0      562.20      562.38     13.49 o
   7   8   0      775.56      685.10     14.79 o
   8   8   0      320.55      289.36     10.15 o
   9   8   0      100.42      106.98      9.44 o
  10   8   0        3.30        5.28      4.83 o
  11   8   0        0.03        9.31      8.88 o
  12   8   0        0.08        1.75      8.69 o
  13   8   0       62.50       84.05     16.40 o
  14   8   0        2.23       -2.84      9.92 o
   1   9   0       49.04       42.86      3.13 o
   2   9   0      149.82      149.34      5.33 o
   3   9   0      160.38      147.33      4.78 o
   4   9   0      297.10      288.74      7.17 o
   5   9   0       15.22       17.17      2.88 o
   6   9   0        8.00       11.67      2.98 o
   7   9   0      235.01      215.90     13.38 o
   8   9   0      165.15      166.21      8.38 o
   9   9   0        9.68        3.98      4.35 o
  10   9   0       28.58       28.34      9.14 o
  11   9   0       67.17       46.99     13.37 o
  12   9   0       63.85       78.70     15.67 o
  13   9   0        6.13       11.20     10.97 o
   0  10   0       14.09       18.37      4.04 o
   1  10   0       54.39       43.47      3.78 o
   2  10   0      578.98      554.15     10.89 o
   3  10   0        0.41        3.03      1.89 o
   4  10   0      387.60      355.51      8.41 o
   5  10   0      406.76      412.08     12.82 o
   6  10   0      125.25      113.85      7.24 o
   7  10   0        3.50       -0.46      2.66 o
   8  10   0       29.30       21.40      5.60 o
   9  10   0        6.89        4.09      4.99 o
  10  10   0       40.91       43.42     11.60 o
  11  10   0        0.29       -6.95      9.15 o
  12  10   0       12.73       31.62     13.11 o
  13  10   0      105.67      107.58     18.27 o
   1  11   0      232.27      176.90      7.66 o
   2  11   0       13.91       20.35      3.56 o
   3  11   0      485.03      478.89     12.07 o
   4  11   0      507.98      485.18     16.37 o
   5  11   0        5.31        8.15      3.15 o
   6  11   0       82.88       71.28     12.69 o
   7  11   0       18.36       14.22      5.45 o
   8  11   0        0.00        2.55     12.16 o
   9  11   0        0.04        3.42      8.11 o
  10  11   0      132.10      132.03     12.03 o
  11  11   0       55.13       47.23      9.25 o
  12  11   0        7.75        6.26     11.22 o
   0  12   0       56.56       37.48      8.21 o
   1  12   0        8.61        8.75      3.83 o
   2  12   0        1.57       -1.09      2.72 o
   3  12   0        3.52        3.38      2.95 o
   4  12   0       12.70       11.81      4.09 o
   5  12   0        1.21        3.76      2.84 o
   6  12   0        2.79       -3.35      3.35 o
   7  12   0        3.07        7.78      4.81 o
   8  12   0      373.88      356.69     37.64 o
   9  12   0      130.77      140.29     12.50 o
  10  12   0       70.41       84.50     11.17 o
  11  12   0       23.89       26.97      8.39 o
  12  12   0      137.32      148.72     21.63 o
   1  13   0       11.09        8.89      4.11 o
   2  13   0        3.37        6.27      3.57 o
   3  13   0       25.80       23.87      5.25 o
   4  13   0       16.96       17.53      5.77 o
   5  13   0      133.51      131.82      8.61 o
   6  13   0       50.98       39.90      8.23 o
   7  13   0      128.19      147.40     12.00 o
   8  13   0      106.40       59.88     49.90 o
   9  13   0       21.48       30.93      8.17 o
  10  13   0        2.58       -5.76      5.76 o
  11  13   0        8.33       11.60     12.89 o
   0  14   0      308.74      364.43     21.12 o
   1  14   0        0.03       -2.01      3.87 o
   2  14   0      771.98      781.85     22.39 o
   3  14   0        4.33        7.75      4.19 o
   4  14   0        1.96       -3.77      3.77 o
   5  14   0       22.16       58.44     14.81 o
   6  14   0       61.54       70.66     10.55 o
   7  14   0       26.34       31.89      7.83 o
   8  14   0      150.83      163.95     13.57 o
   9  14   0      115.58      133.40     14.25 o
  10  14   0       21.35       13.14      7.69 o
   1  15   0      144.98      171.93     11.23 o
   2  15   0      103.70      116.45     20.27 o
   3  15   0        0.02        2.70      3.59 o
   4  15   0       88.23       92.56      8.77 o
   5  15   0       56.52       63.25     21.65 o
   6  15   0       16.35        3.10     14.04 o
   7  15   0       48.65       50.12     13.09 o
   8  15   0       13.24        9.56      6.51 o
   9  15   0        9.87        9.71      7.28 o
   0  16   0      394.18      397.30     24.17 o
   1  16   0      292.18      300.17     20.27 o
   2  16   0        3.48        4.69      4.25 o
   3  16   0       44.67       24.43     18.14 o
   4  16   0       66.11      105.34     12.31 o
   5  16   0        0.19       11.04      5.75 o
   6  16   0        6.78       11.70      6.54 o
   7  16   0        0.17        5.07      6.54 o
   8  16   0       19.94       17.64      7.94 o
   1  17   0        1.17       20.39      5.56 o
   2  17   0        0.92       -4.10      4.10 o
   3  17   0        6.99       -2.68      7.38 o
   4  17   0       42.32       44.95      9.10 o
   5  17   0        8.23       19.84      6.94 o
   6  17   0        7.03       14.15      7.46 o
   0  18   0        2.75        9.57      7.62 o
   1  18   0       73.23       90.62     11.18 o
   2  18   0       14.58       10.36      8.17 o
   3  18   0        0.15       14.59      6.51 o
   4  18   0      109.20      152.20     19.51 o
   1   0   1     5816.05     6005.65     64.56 o
   2   0   1    15468.19    15238.44    109.25 o
   3   0   1     2981.40     2880.82     20.58 o
   4   0   1     1034.16     1081.94      9.35 o
   5   0   1      570.01      613.40      6.98 o
   6   0   1      533.28      595.73      6.80 o
   7   0   1        5.36        1.96      1.05 o
   8   0   1      222.11      199.15      5.08 o
   9   0   1      505.61      497.88     10.64 o
  10   0   1       96.41      100.67      6.42 o
  11   0   1     1027.38      993.36     22.37 o
  12   0   1        2.75        3.40      5.19 o
  13   0   1       84.59      129.03     16.52 o
  14   0   1       21.04       22.80      9.61 o
   0   1   1      257.95      230.76      2.26 o
   1   1   1      348.86      349.17      3.45 o
   2   1   1      668.67      646.45      3.40 o
   3   1   1      109.16      117.62      1.56 o
   4   1   1       16.69       14.03      0.98 o
   5   1   1     1194.65     1297.12      7.01 o
   6   1   1        8.85        7.66      0.87 o
   7   1   1      270.67      307.73      3.69 o
   8   1   1       45.85       57.57      2.02 o
   9   1   1        0.56        3.37      1.28 o
  10   1   1      115.86      115.16      5.50 o
  11   1   1      111.53      120.95      6.81 o
  12   1   1        8.20       -0.77      5.29 o
  13   1   1        4.21       12.15     11.69 o
  14   1   1       28.01       32.60     11.82 o
   0   2   1      989.44      865.28     11.04 o
   1   2   1     4635.96     4773.05     39.13 o
   2   2   1     1221.00     1248.63      8.85 o
   3   2   1      406.61      426.18      3.00 o
   4   2   1      594.15      593.89      3.77 o
   5   2   1     1582.52     1564.32      7.40 o
   6   2   1       10.50       18.23      1.05 o
   7   2   1      110.06      116.59      2.31 o
   8   2   1      222.02      209.99      3.33 o
   9   2   1     1165.95     1129.37     10.56 o
  10   2   1      294.19      269.48      7.23 o
  11   2   1      424.91      401.07     10.25 o
  12   2   1       22.69       22.56      5.00 o
  13   2   1       15.21       10.08      6.34 o
  14   2   1      114.90      129.02     17.65 o
  15   2   1      194.27      222.33     21.03 o
   0   3   1     2263.28     2198.35     19.38 o
   1   3   1      846.57      889.44      7.49 o
   2   3   1      976.97     1022.70      6.94 o
   3   3   1     1786.64     1806.33     11.85 o
   4   3   1      279.89      331.61      2.96 o
   5   3   1      474.83      478.90      3.63 o
   6   3   1      813.51      882.49      5.57 o
   7   3   1      677.42      669.31      5.04 o
   8   3   1      115.94      102.05      2.79 o
   9   3   1       19.11       16.05      2.35 o
  10   3   1      106.11      110.14      6.07 o
  11   3   1      500.85      484.66     13.30 o
  12   3   1      127.73      147.44      8.81 o
  13   3   1       64.99       90.52     10.10 o
  14   3   1       67.15       71.53     14.99 o
  15   3   1        3.75       22.01     11.67 o
   0   4   1     4698.45     4456.07     31.59 o
   1   4   1      938.96     1028.48      6.62 o
   2   4   1     1261.96     1343.00      8.70 o
   3   4   1      106.73      152.01      2.40 o
   4   4   1     2566.42     2740.42     13.21 o
   5   4   1       68.46       73.36      1.56 o
   6   4   1      132.63      119.73      2.03 o
   7   4   1       46.93       38.66      1.51 o
   8   4   1       45.96       46.11      2.33 o
   9   4   1      280.33      263.74      6.15 o
  10   4   1       35.95       28.63      4.71 o
  11   4   1       65.35       69.52      6.63 o
  12   4   1       15.92       17.15      4.64 o
  13   4   1       98.65      111.82     24.90 o
  14   4   1        6.08       15.60      7.39 o
   0   5   1      866.62      885.65      9.17 o
   1   5   1      309.85      356.62      3.65 o
   2   5   1      520.10      557.51      5.36 o
   3   5   1      232.50      258.78      3.13 o
   4   5   1     3230.46     3507.02     20.74 o
   5   5   1      229.86      228.21      2.99 o
   6   5   1      309.31      319.14      3.44 o
   7   5   1        4.00        4.49      0.94 o
   8   5   1      126.48      122.80      4.20 o
   9   5   1      783.45      744.20     12.85 o
  10   5   1       10.77       10.09      5.46 o
  11   5   1       43.59       46.08      5.60 o
  12   5   1      137.32      135.93     11.25 o
  13   5   1       87.02       95.00     11.03 o
  14   5   1       92.14       87.20     11.16 o
  15   5   1        1.50       -0.16      9.67 o
   0   6   1      387.22      447.94      6.98 o
   1   6   1     1002.88      982.60      7.04 o
   2   6   1     2217.61     2337.43     13.10 o
   3   6   1      913.66      884.71      6.68 o
   4   6   1      232.41      277.90      3.59 o
   5   6   1      875.30      898.78      6.72 o
   6   6   1       12.76       22.26      1.30 o
   7   6   1      116.81      104.87      2.79 o
   8   6   1      482.04      499.23      7.70 o
   9   6   1      302.44      297.25      8.96 o
  10   6   1       73.38       64.55      8.44 o
  11   6   1        6.22        8.43      5.83 o
  12   6   1        7.14        3.88      6.21 o
  13   6   1       29.90       35.05      8.63 o
  14   6   1       10.40       22.25      8.34 o
  15   6   1        9.24        9.21      8.22 o
   0   7   1      160.41      154.86      4.21 o
   1   7   1       83.60       88.23      2.22 o
   2   7   1       22.76       16.87      1.23 o
   3   7   1      263.52      267.49      3.87 o
   4   7   1      150.16      139.66      2.79 o
   5   7   1       17.64       15.00      1.28 o
   6   7   1      595.62      576.18      6.58 o
   7   7   1      175.52      179.78      4.84 o
   8   7   1      260.27      224.90      6.97 o
   9   7   1       41.79       43.92      4.09 o
  10   7   1       16.28       14.66      3.50 o
  11   7   1       17.44       15.63      6.54 o
  12   7   1       29.34       24.51      9.32 o
  13   7   1       37.63       32.01      8.57 o
  14   7   1       15.15        7.87      7.42 o
   0   8   1      168.87      157.48      4.57 o
   1   8   1      632.14      623.98      6.14 o
   2   8   1      231.18      243.37      3.78 o
   3   8   1       93.22       93.72      2.65 o
   4   8   1      397.90      390.83      4.87 o
   5   8   1       57.14       55.29      2.40 o
   6   8   1      209.66      207.69      5.08 o
   7   8   1      116.97      111.96      4.70 o
   8   8   1       94.21       91.49      5.22 o
   9   8   1       88.02       87.98      5.60 o
  10   8   1       57.10       56.36      6.68 o
  11   8   1       42.08       32.07      7.98 o
  12   8   1       47.67       40.34      9.11 o
  13   8   1       11.82       12.49      7.63 o
  14   8   1       43.08       44.58      9.80 o
   0   9   1      163.54      138.13      5.27 o
   1   9   1      924.28      878.02      8.74 o
   2   9   1       48.66       49.21      2.32 o
   3   9   1      428.79      412.44      5.50 o
   4   9   1       74.69       79.60      2.87 o
   5   9   1      106.94       92.64      3.63 o
   6   9   1       80.74       89.56      4.55 o
   7   9   1      177.61      158.93      6.28 o
   8   9   1        2.84        1.75      2.22 o
   9   9   1       73.82       72.39      5.47 o
  10   9   1        8.21       10.84      4.81 o
  11   9   1       19.82       18.13      7.16 o
  12   9   1       13.66        6.35      7.32 o
  13   9   1        6.58       -2.89     17.52 o
   0  10   1      178.93      177.83      6.23 o
   1  10   1      222.29      202.67      4.70 o
   2  10   1     1930.65     1857.03     14.27 o
   3  10   1      523.25      519.18      7.75 o
   4  10   1       87.86       64.69      4.25 o
   5  10   1       27.98       20.00      3.19 o
   6  10   1      105.37       97.34      4.80 o
   7  10   1       86.73       74.94      5.85 o
   8  10   1       28.82       27.27      3.83 o
   9  10   1       24.96       21.95      4.35 o
  10  10   1       23.05       25.51      4.87 o
  11  10   1       17.89       14.95      5.79 o
  12  10   1        9.76       -5.53      6.82 o
  13  10   1       30.57       20.00      9.10 o
   0  11   1      114.41      108.20      6.24 o
   1  11   1      340.71      339.95      7.30 o
   2  11   1      267.65      238.93      6.15 o
   3  11   1       90.74       75.99      3.99 o
   4  11   1       24.40       26.47      2.92 o
   5  11   1      233.80      229.70      7.33 o
   6  11   1      148.64      150.47      6.64 o
   7  11   1        1.55        1.25      2.47 o
   8  11   1      138.23      125.64      6.65 o
   9  11   1       18.95       17.86      4.43 o
  10  11   1       53.87       47.67      6.30 o
  11  11   1       14.51       22.33      6.29 o
  12  11   1       30.92       32.95     14.11 o
   0  12   1      144.28      141.65     12.31 o
   1  12   1       51.56       46.58      4.51 o
   2  12   1      271.57      241.54      7.13 o
   3  12   1       71.12       79.69      5.57 o
   4  12   1       63.97       70.32      5.01 o
   5  12   1       33.39       30.25      3.65 o
   6  12   1        6.39        9.08      3.16 o
   7  12   1      131.06      128.30      6.91 o
   8  12   1       20.18       16.15      4.28 o
   9  12   1       15.89        7.03      4.18 o
  10  12   1       35.05       41.61      6.15 o
  11  12   1       33.02       33.52      7.37 o
  12  12   1        9.65        1.24      7.97 o
   0  13   1       55.84       46.51      6.68 o
   1  13   1        6.53        6.91      2.61 o
   2  13   1       21.89       14.07      3.08 o
   3  13   1       10.30       12.36      3.01 o
   4  13   1       10.72       17.70      3.23 o
   5  13   1        3.12        4.95      2.88 o
   6  13   1       14.88       21.43      4.37 o
   7  13   1       21.34       18.31      4.57 o
   8  13   1       41.88       34.38      8.66 o
   9  13   1       71.50       69.57      9.51 o
  10  13   1        6.62        2.07      4.50 o
  11  13   1      179.48      186.89     12.11 o
   0  14   1       22.28       26.14      5.21 o
   1  14   1      117.95      107.22      6.66 o
   2  14   1       87.78       91.60      6.73 o
   3  14   1      238.01      234.56     14.85 o
   4  14   1       68.19       70.21      6.32 o
   5  14   1        2.49        4.78      2.82 o
   6  14   1       83.86       98.09      6.81 o
   7  14   1        7.71       10.97      4.20 o
   8  14   1       58.15       48.26      8.87 o
   9  14   1      185.32      186.92     10.24 o
  10  14   1        1.70       -1.61      4.35 o
   0  15   1        0.45        7.83      3.64 o
   1  15   1      216.46      206.49     13.22 o
   2  15   1       19.64       27.62      4.16 o
   3  15   1       20.44       25.73      7.09 o
   4  15   1       36.49       30.90     10.64 o
   5  15   1       12.32       15.06      4.01 o
   6  15   1       55.33       64.30      7.09 o
   7  15   1       58.65       82.88      8.08 o
   8  15   1       51.89       49.40      7.04 o
   9  15   1        0.27        4.38      4.99 o
   0  16   1       15.48        5.26     13.53 o
   1  16   1      110.66      104.52      7.72 o
   2  16   1       24.80        6.26      9.41 o
   3  16   1       30.06       34.32      5.32 o
   4  16   1       70.08       83.59      8.63 o
   5  16   1       91.91      114.48     10.78 o
   6  16   1      196.44      201.09     10.36 o
   7  16   1       14.23       14.01      4.93 o
   8  16   1       17.70       34.75      6.40 o
   0  17   1       23.11       42.00      7.29 o
   1  17   1       26.76       33.72      5.21 o
   2  17   1       12.81       12.24      4.43 o
   3  17   1       13.57       17.98      5.39 o
   4  17   1       64.58       72.52      6.66 o
   5  17   1      128.54      136.60      9.76 o
   6  17   1       10.07        4.87      5.41 o
   0  18   1       73.08       73.32     10.26 o
   1  18   1        7.36        9.67      3.85 o
   2  18   1       29.88       38.31      5.84 o
   3  18   1       80.77       88.34      9.52 o
   4  18   1       17.96       19.09      6.50 o
   0   0   2    31834.84    29414.80    381.98 o
   1   0   2        1.52        1.80      0.74 o
   2   0   2     1942.46     1907.13     14.00 o
   3   0   2     1278.92     1264.89     10.08 o
   4   0   2     1987.42     2069.72     13.70 o
   5   0   2       80.54       82.10      2.21 o
   6   0   2      875.92      939.37      8.24 o
   7   0   2      966.83     1027.42      9.87 o
   8   0   2        7.40       10.70      1.41 o
   9   0   2      766.18      648.70     13.30 o
  10   0   2       12.20        8.42      3.45 o
  11   0   2        0.30       12.92      3.10 o
  12   0   2       10.21       17.36      8.35 o
  13   0   2       15.12       18.05      9.61 o
  14   0   2       29.15       51.46     13.14 o
  15   0   2       52.42       82.51     14.46 o
   0   1   2     3550.29     3623.33     21.83 o
   1   1   2     3155.29     3107.82     14.90 o
   2   1   2     6530.21     6618.32     47.65 o
   3   1   2      310.49      296.73      2.35 o
   4   1   2      453.16      453.51      3.60 o
   5   1   2      456.31      477.23      4.04 o
   6   1   2      244.83      221.64      2.80 o
   7   1   2      148.42      142.02      2.37 o
   8   1   2      137.41      147.87      2.71 o
   9   1   2       37.77       49.09      2.82 o
  10   1   2      107.39      100.27      4.61 o
  11   1   2        4.46        5.13      2.75 o
  12   1   2       29.36       34.94      6.89 o
  13   1   2       18.53       15.99      6.11 o
  14   1   2        9.14       17.65      9.25 o
  15   1   2       15.33        7.30      9.99 o
   0   2   2      650.96      618.65      9.74 o
   1   2   2     1976.88     1939.38     11.19 o
   2   2   2     1926.66     1800.51     12.16 o
   3   2   2      300.87      304.43      3.26 o
   4   2   2      650.58      636.69      4.13 o
   5   2   2       60.16       69.30      1.53 o
   6   2   2       26.73       19.67      1.15 o
   7   2   2      119.06      125.73      2.53 o
   8   2   2      113.79      111.77      3.06 o
   9   2   2      155.53      150.32      3.60 o
  10   2   2      544.50      554.39     11.36 o
  11   2   2        0.28        3.43      3.81 o
  12   2   2      175.67      172.81     13.13 o
  13   2   2       12.68       -1.17      8.88 o
  14   2   2       29.21       61.36      8.75 o
  15   2   2       25.94       18.53     11.29 o
   0   3   2     1847.17     1910.60     19.32 o
   1   3   2     2562.92     2579.09     15.88 o
   2   3   2       78.24       69.15      1.46 o
   3   3   2     1761.67     1892.78     11.77 o
   4   3   2      742.48      813.50      5.73 o
   5   3   2      120.66      135.36      2.05 o
   6   3   2      281.63      322.32      3.32 o
   7   3   2      133.96      126.45      2.30 o
   8   3   2       98.81      101.85      3.34 o
   9   3   2      416.09      409.58      7.25 o
  10   3   2      166.28      154.33      6.81 o
  11   3   2       79.90       84.28      7.22 o
  12   3   2       42.95       45.41      7.61 o
  13   3   2      204.57      264.02     24.62 o
  14   3   2       69.57       34.78     13.11 o
  15   3   2        8.65       17.85     10.18 o
   0   4   2     5963.97     6017.78     47.30 o
   1   4   2      725.09      751.20      6.63 o
   2   4   2      838.17      775.73      6.13 o
   3   4   2      228.37      256.99      2.91 o
   4   4   2      483.01      495.17      4.19 o
   5   4   2       41.52       45.51      1.14 o
   6   4   2       37.39       41.77      1.28 o
   7   4   2     1587.54     1526.62     11.25 o
   8   4   2       61.90       58.42      2.57 o
   9   4   2      442.14      438.12      8.71 o
  10   4   2      157.25      147.30      8.24 o
  11   4   2       57.23       59.07      6.47 o
  12   4   2       69.47       58.86     10.66 o
  13   4   2        2.00       -3.82      4.03 o
  14   4   2       24.17       25.10     11.16 o
  15   4   2        4.84        9.96     10.77 o
   0   5   2     1351.00     1464.03     15.13 o
   1   5   2     1125.63     1172.23      8.38 o
   2   5   2     1216.24     1343.58     12.07 o
   3   5   2     1771.09     1773.32     10.00 o
   4   5   2       57.34       62.81      1.66 o
   5   5   2      342.50      336.45      3.22 o
   6   5   2       98.54       87.71      1.75 o
   7   5   2      863.20      793.45      7.84 o
   8   5   2       28.73       26.84      2.38 o
   9   5   2        8.52       11.58      2.56 o
  10   5   2       32.24       34.79      5.01 o
  11   5   2       54.69       53.54      6.34 o
  12   5   2       59.91       74.99      9.44 o
  13   5   2        6.87       15.10     10.65 o
  14   5   2       41.31       38.44      8.92 o
  15   5   2       31.02       31.14     12.54 o
   0   6   2      613.69      616.49      8.05 o
   1   6   2      218.50      244.78      3.47 o
   2   6   2     1088.44     1215.80      9.03 o
   3   6   2      218.85      195.76      2.84 o
   4   6   2       71.44       84.90      2.53 o
   5   6   2      841.76      819.46      6.63 o
   6   6   2      629.93      591.36      5.89 o
   7   6   2      633.97      625.63      6.78 o
   8   6   2        8.97        6.35      2.41 o
   9   6   2      103.33       96.00      5.84 o
  10   6   2       32.98       34.01      4.42 o
  11   6   2      290.79      283.52     11.12 o
  12   6   2        9.45       20.15      6.94 o
  13   6   2       85.74       96.27     11.90 o
  14   6   2       21.46       23.13      8.35 o
   0   7   2       20.21       10.90      1.61 o
   1   7   2        3.53        5.05      0.92 o
   2   7   2      147.40      142.88      2.92 o
   3   7   2      330.24      324.64      4.41 o
   4   7   2        7.80       14.72      1.25 o
   5   7   2      342.67      314.14      4.08 o
   6   7   2      338.38      288.05      4.80 o
   7   7   2      227.55      214.07      5.21 o
   8   7   2       48.82       42.66      3.50 o
   9   7   2       23.87       21.89      3.98 o
  10   7   2       24.22       23.97      4.07 o
  11   7   2      101.56      107.37      8.04 o
  12   7   2        8.89        3.41      6.66 o
  13   7   2        4.44       -4.14     18.35 o
  14   7   2        6.00       -0.73      7.08 o
   0   8   2       67.25       58.24      3.06 o
   1   8   2       25.52       22.10      1.56 o
   2   8   2      469.95      462.82      5.87 o
   3   8   2      174.34      194.76      3.70 o
   4   8   2       15.46       15.99      1.39 o
   5   8   2       60.51       64.48      2.82 o
   6   8   2      377.55      337.59      5.89 o
   7   8   2      723.79      694.76     12.08 o
   8   8   2      103.41      107.54      5.59 o
   9   8   2       82.18       78.14      6.10 o
  10   8   2       49.58       45.61      5.18 o
  11   8   2       53.13       69.11      7.62 o
  12   8   2       70.32       63.46     10.28 o
  13   8   2      131.11      128.34     13.37 o
  14   8   2        0.78       15.44     11.67 o
   0   9   2      150.37      137.73      5.52 o
   1   9   2        4.44        5.90      1.35 o
   2   9   2       11.69       11.75      1.52 o
   3   9   2      227.58      218.67      4.20 o
   4   9   2       12.15       10.97      1.72 o
   5   9   2      286.89      263.46      5.68 o
   6   9   2        4.89        2.80      2.05 o
   7   9   2      234.25      203.54      7.10 o
   8   9   2       56.13       69.16      5.27 o
   9   9   2       41.85       42.91      4.52 o
  10   9   2       11.23        8.74      3.48 o
  11   9   2       18.33       21.41      5.34 o
  12   9   2       74.60       61.40     10.49 o
  13   9   2        6.89       13.69     10.72 o
   0  10   2      127.48      130.56      5.46 o
   1  10   2       22.35       18.71      1.99 o
   2  10   2      981.84      954.95     11.59 o
   3  10   2      147.62      143.84      4.45 o
   4  10   2       85.91       81.22      4.22 o
   5  10   2      165.95      164.79      5.23 o
   6  10   2       74.41       74.24      5.21 o
   7  10   2       69.90       71.97      6.63 o
   8  10   2        8.08        5.61      3.17 o
   9  10   2       74.97       97.72      9.55 o
  10  10   2        9.89       12.86      5.18 o
  11  10   2       41.05       46.42      7.27 o
  12  10   2       46.99       37.65     10.55 o
  13  10   2       41.82       48.55     10.51 o
   0  11   2       79.32       92.00      5.81 o
   1  11   2       62.60       65.96      4.36 o
   2  11   2      230.27      211.29      5.86 o
   3  11   2       16.84       24.30      2.94 o
   4  11   2      335.56      303.31      7.26 o
   5  11   2      117.72      108.21      6.24 o
   6  11   2       94.55       92.83      6.15 o
   7  11   2       26.37       23.78      3.90 o
   8  11   2        3.50        6.88      2.87 o
   9  11   2       20.79       27.58      4.10 o
  10  11   2       22.54       21.18      6.25 o
  11  11   2        9.43       11.69      5.54 o
  12  11   2        9.00        7.63      7.99 o
   0  12   2      201.73      170.92      9.97 o
   1  12   2      149.83      143.92      6.58 o
   2  12   2       15.75       21.99      3.43 o
   3  12   2      195.93      194.46      7.67 o
   4  12   2       79.36       68.83      5.05 o
   5  12   2       59.84       69.80      5.99 o
   6  12   2       29.33       33.53      4.23 o
   7  12   2       35.11       36.95      4.44 o
   8  12   2      101.62       99.90      6.60 o
   9  12   2      101.05      111.12      9.67 o
  10  12   2       34.54       36.55      6.19 o
  11  12   2        9.14        9.71      5.48 o
  12  12   2       80.22       98.44     10.53 o
   0  13   2        8.23        4.36      3.53 o
   1  13   2       14.68       15.91      3.21 o
   2  13   2       36.63       39.12      4.49 o
   3  13   2        6.61        9.11      2.63 o
   4  13   2        7.08        9.01      3.05 o
   5  13   2       22.85       20.36      3.76 o
   6  13   2        6.91        3.49      3.68 o
   7  13   2       75.54       78.41     10.95 o
   8  13   2      158.70      172.41      9.29 o
   9  13   2       17.89        3.07      7.28 o
  10  13   2       22.38       20.51      5.27 o
  11  13   2        5.01        9.19      6.23 o
   0  14   2       23.76       23.89      5.30 o
   1  14   2        9.69        8.20      2.94 o
   2  14   2      182.93      172.64     14.32 o
   3  14   2       46.86       54.67      5.49 o
   4  14   2       60.97       74.98      6.56 o
   5  14   2       53.25       50.72      5.65 o
   6  14   2       45.90       62.28      5.84 o
   7  14   2      110.01      117.08      7.95 o
   8  14   2       31.22       30.89      5.69 o
   9  14   2       62.63       72.20      7.84 o
  10  14   2       40.87       41.38      6.57 o
   0  15   2       50.54       51.55     20.15 o
   1  15   2       59.40       57.26      5.63 o
   2  15   2       11.19       14.79      5.09 o
   3  15   2        6.75       11.59      4.22 o
   4  15   2       67.20       56.73     11.09 o
   5  15   2      125.08      165.29     11.35 o
   6  15   2        6.61       11.49      4.44 o
   7  15   2       15.76        5.90      6.66 o
   8  15   2        0.68        1.59      4.20 o
   9  15   2        6.12       13.14      5.41 o
   0  16   2      189.49      209.30     21.21 o
   1  16   2       68.41       65.76      9.36 o
   2  16   2        8.47       17.19      5.86 o
   3  16   2       59.72       54.07      8.63 o
   4  16   2        1.40        0.51      3.92 o
   5  16   2       24.88       37.15      5.22 o
   6  16   2        2.39        5.08      6.28 o
   7  16   2        5.02        1.90      5.36 o
   8  16   2       56.68       44.30      6.96 o
   0  17   2       31.62       21.40      6.94 o
   1  17   2       64.69       93.85      9.57 o
   2  17   2       26.77       34.12      6.38 o
   3  17   2       12.73       17.47      4.41 o
   4  17   2       33.12       30.50      5.55 o
   5  17   2       56.27       69.21      6.69 o
   6  17   2       14.24       20.92      5.63 o
   0  18   2        5.04       -4.60      4.60 o
   1  18   2       38.21       50.61     13.00 o
   2  18   2       34.16       29.76      9.54 o
   3  18   2        3.31       -4.59      9.77 o
   4  18   2       44.66       41.79      5.71 o
   1   0   3       24.09       29.22      2.15 o
   2   0   3     2533.21     2671.27     19.15 o
   3   0   3     2778.95     2730.48     16.80 o
   4   0   3     1733.46     1675.34     13.51 o
   5   0   3      249.58      195.51      4.37 o
   6   0   3     1942.57     2183.16     14.61 o
   7   0   3       62.74       51.24      2.18 o
   8   0   3      297.89      310.35      5.52 o
   9   0   3      361.12      376.19      8.85 o
  10   0   3       27.19       32.95      4.64 o
  11   0   3      110.18      126.49      9.61 o
  12   0   3       68.65       97.83     10.04 o
  13   0   3        5.77        5.56      8.35 o
  14   0   3       15.78       12.00      9.77 o
  15   0   3        1.45       34.16     10.88 o
   0   1   3    10338.38    10232.79     65.41 o
   1   1   3    10786.42    10733.16     81.55 o
   2   1   3     1357.83     1425.46      8.25 o
   3   1   3      333.95      351.64      2.94 o
   4   1   3      651.79      646.57      4.59 o
   5   1   3      103.11      124.22      1.93 o
   6   1   3      239.71      239.67      2.63 o
   7   1   3        8.21        6.97      0.85 o
   8   1   3      106.14      105.74      2.78 o
   9   1   3      120.05      127.18      4.42 o
  10   1   3       45.58       41.06      4.02 o
  11   1   3       91.82       96.06      6.05 o
  12   1   3       41.89       43.99      7.74 o
  13   1   3        1.03        0.69     13.78 o
  14   1   3       11.62       14.32      9.57 o
  15   1   3       74.32       98.35     17.17 o
   0   2   3      171.62      139.93      2.69 o
   1   2   3     2582.78     2582.19     17.62 o
   2   2   3      511.59      466.44      3.40 o
   3   2   3       48.91       42.39      1.49 o
   4   2   3      195.97      212.74      2.78 o
   5   2   3     1426.87     1368.73      9.15 o
   6   2   3      916.39      935.35      5.72 o
   7   2   3      257.00      260.98      2.93 o
   8   2   3       67.95       54.35      2.80 o
   9   2   3      810.08      803.32     10.86 o
  10   2   3      244.42      231.66      7.20 o
  11   2   3      151.59      135.33      7.10 o
  12   2   3       84.90       99.52     10.17 o
  13   2   3        8.19       26.24      6.85 o
  14   2   3       84.11      104.16     11.44 o
  15   2   3       98.18      111.14     18.25 o
   0   3   3     2586.38     2476.67     35.24 o
   1   3   3       55.11       46.44      1.34 o
   2   3   3     4007.86     4185.00     16.60 o
   3   3   3      297.19      343.52      4.06 o
   4   3   3      978.64     1043.07     13.88 o
   5   3   3      161.91      196.72      3.33 o
   6   3   3      336.48      341.85      4.60 o
   7   3   3      176.08      166.56      3.86 o
   8   3   3      210.03      195.70      3.96 o
   9   3   3      178.36      175.88      4.91 o
  10   3   3       52.45       44.55      4.51 o
  11   3   3       69.41       62.41      6.44 o
  12   3   3        6.28        2.57      4.34 o
  13   3   3       22.16       30.56     25.61 o
  14   3   3      110.81      143.53     20.68 o
  15   3   3        8.04       18.15     10.64 o
   0   4   3     1230.41     1255.72     17.51 o
   1   4   3     1115.00     1216.26      7.75 o
   2   4   3      933.23      994.80      6.85 o
   3   4   3      857.92      835.38      5.42 o
   4   4   3      919.00      926.92      7.75 o
   5   4   3      241.56      245.32      4.17 o
   6   4   3      248.77      254.80      3.98 o
   7   4   3      241.54      232.85      4.38 o
   8   4   3      210.66      202.84      4.60 o
   9   4   3      108.74      108.71      4.00 o
  10   4   3       26.83       21.52      3.89 o
  11   4   3      326.85      305.79     12.91 o
  12   4   3       14.52        3.64      5.97 o
  13   4   3       98.66      134.06     18.42 o
  14   4   3        4.92       -9.20      9.20 o
  15   4   3        2.00        2.71     10.89 o
   0   5   3      117.52      137.48      3.45 o
   1   5   3     1456.79     1430.83      9.64 o
   2   5   3     1452.44     1464.76     10.14 o
   3   5   3      298.56      292.29      3.71 o
   4   5   3      392.83      442.82      4.74 o
   5   5   3      341.76      351.62      5.28 o
   6   5   3       65.63       68.08      2.61 o
   7   5   3      428.61      409.78      6.23 o
   8   5   3      445.99      393.58      6.30 o
   9   5   3       24.06       19.06      2.63 o
  10   5   3       85.26       96.35      7.07 o
  11   5   3      144.37      132.28      8.49 o
  12   5   3       10.84       21.71      6.69 o
  13   5   3       27.93       42.75      6.20 o
  14   5   3        4.16        2.79     10.30 o
   0   6   3     1505.89     1519.11     14.21 o
   1   6   3      328.93      367.34      3.96 o
   2   6   3     2138.06     2118.44     16.85 o
   3   6   3      121.36      131.24      2.52 o
   4   6   3      482.40      481.43      4.86 o
   5   6   3      131.52      148.39      2.84 o
   6   6   3       26.13       32.93      2.36 o
   7   6   3       71.48       61.27      3.09 o
   8   6   3       73.13       83.00      3.91 o
   9   6   3      247.33      241.53      7.20 o
  10   6   3       54.77       51.70      5.17 o
  11   6   3      100.31      114.84      7.90 o
  12   6   3       29.72       18.84      7.05 o
  13   6   3       55.85       71.18     20.62 o
  14   6   3       68.23       97.26     17.12 o
   0   7   3      250.35      235.29      5.25 o
   1   7   3       53.12       62.29      2.15 o
   2   7   3      199.09      210.55      3.40 o
   3   7   3      432.99      437.01      5.03 o
   4   7   3        7.29        9.86      1.56 o
   5   7   3        1.00        2.98      1.20 o
   6   7   3      200.33      191.14      4.65 o
   7   7   3      245.41      221.17      5.04 o
   8   7   3      382.51      357.77      8.48 o
   9   7   3       65.10       53.43      5.15 o
  10   7   3       39.49       49.23      5.10 o
  11   7   3       17.38       20.19      5.58 o
  12   7   3        6.63       -0.08      4.99 o
  13   7   3       33.76       44.93     12.81 o
  14   7   3       11.43       -7.82      9.91 o
   0   8   3      684.13      655.03      9.57 o
   1   8   3       39.73       47.56      2.27 o
   2   8   3      618.68      585.23      6.39 o
   3   8   3      130.08      115.07      2.97 o
   4   8   3      514.91      519.67      6.06 o
   5   8   3        5.14        3.14      1.58 o
   6   8   3       74.40       71.13      3.98 o
   7   8   3       51.37       54.02      4.43 o
   8   8   3      315.65      306.74      7.55 o
   9   8   3       14.42       10.13      3.45 o
  10   8   3       27.39       27.04      4.20 o
  11   8   3        4.27        4.00      3.84 o
  12   8   3      176.21      158.01     12.81 o
  13   8   3       42.40       48.78      9.60 o
  14   8   3        6.64       22.01     11.65 o
   0   9   3      407.27      368.44      8.44 o
   1   9   3      184.43      176.61      4.15 o
   2   9   3      163.88      147.65      3.73 o
   3   9   3      373.97      338.91      5.44 o
   4   9   3      327.28      295.00      6.47 o
   5   9   3      125.90      108.87      4.99 o
   6   9   3       17.86       14.44      2.69 o
   7   9   3       32.01       33.10      3.83 o
   8   9   3       52.59       43.66      4.25 o
   9   9   3       56.25       59.93      5.75 o
  10   9   3       37.95       38.71      4.93 o
  11   9   3       16.32       30.62      5.77 o
  12   9   3        2.80       -6.57      6.57 o
  13   9   3        6.58       -6.77      7.22 o
   0  10   3      549.31      463.62      9.92 o
   1  10   3      388.25      365.02      7.08 o
   2  10   3      473.89      477.49      7.16 o
   3  10   3      463.91      455.23      7.44 o
   4  10   3      188.74      185.05      6.34 o
   5  10   3      191.27      172.21      6.22 o
   6  10   3       40.94       31.80      4.17 o
   7  10   3       21.77       16.87      3.23 o
   8  10   3       17.54       14.56      3.40 o
   9  10   3       16.73       20.55      4.52 o
  10  10   3       16.72       17.25      5.33 o
  11  10   3       41.06       49.93      7.26 o
  12  10   3        5.73        4.98      5.69 o
  13  10   3       47.51       49.63     10.30 o
   0  11   3      165.99      175.92      7.68 o
   1  11   3      555.39      514.15      9.74 o
   2  11   3      665.61      627.74      9.94 o
   3  11   3       34.22       26.81      3.23 o
   4  11   3       60.65       62.90      5.39 o
   5  11   3       75.49       68.24      5.61 o
   6  11   3       86.50       83.59      6.50 o
   7  11   3      128.65      130.09      6.41 o
   8  11   3        9.96        8.05      3.33 o
   9  11   3       17.73       19.79      4.45 o
  10  11   3       17.08        9.92      5.11 o
  11  11   3       44.65       38.93      6.97 o
  12  11   3        3.65        7.24     10.37 o
   0  12   3      116.78      105.04      8.29 o
   1  12   3       27.00       23.05      3.03 o
   2  12   3       14.49       16.72      2.82 o
   3  12   3       53.63       50.56      4.40 o
   4  12   3      157.68      165.89      7.66 o
   5  12   3        0.58       -1.46      2.31 o
   6  12   3        2.27        2.77      3.77 o
   7  12   3      153.56      154.82      7.29 o
   8  12   3       69.59       61.30      5.54 o
   9  12   3       10.64        9.04      3.58 o
  10  12   3       51.09       48.80      7.84 o
  11  12   3       31.30       32.73      7.31 o
  12  12   3       59.30       68.91      8.86 o
   0  13   3        8.92        8.91      3.70 o
   1  13   3        3.91        4.01      2.48 o
   2  13   3        1.44        0.55      1.90 o
   3  13   3      114.53      124.53      6.84 o
   4  13   3       26.18       22.88      3.92 o
   5  13   3       17.70       18.77      4.00 o
   6  13   3       35.08       47.22      8.91 o
   7  13   3       82.68       81.73      6.54 o
   8  13   3       36.20       48.99      5.32 o
   9  13   3       75.39       79.19      7.91 o
  10  13   3        2.90        3.73      8.18 o
  11  13   3       39.52       36.05      7.91 o
   0  14   3        0.54        7.14      3.75 o
   1  14   3        6.02        7.43      5.63 o
   2  14   3       89.07      106.57      6.93 o
   3  14   3      114.85      133.85      7.35 o
   4  14   3       24.47       23.40      4.14 o
   5  14   3       17.00       20.99      5.16 o
   6  14   3      130.99      125.74      7.49 o
   7  14   3        8.28        4.60      3.42 o
   8  14   3       42.24       31.32      9.97 o
   9  14   3       93.17      101.11      8.99 o
  10  14   3       19.39       18.19     10.94 o
   0  15   3       97.21      104.57      9.76 o
   1  15   3      102.40      107.72      6.22 o
   2  15   3       74.58       96.70     11.33 o
   3  15   3       19.97       30.48      4.87 o
   4  15   3       13.76       12.54      3.71 o
   5  15   3       23.94       28.77      4.98 o
   6  15   3       34.15       34.18      5.77 o
   7  15   3        6.89       10.88      3.93 o
   8  15   3        2.09        1.26      4.49 o
   9  15   3       17.17       10.26      5.47 o
   0  16   3       76.83       65.70      9.18 o
   1  16   3       46.49       56.60      6.10 o
   2  16   3       95.37      130.99     10.81 o
   3  16   3       23.76       13.95     10.86 o
   4  16   3        1.04        6.43      6.10 o
   5  16   3       75.69       84.53      7.70 o
   6  16   3       91.49      115.15      7.91 o
   7  16   3       58.92       62.46      7.68 o
   8  16   3        4.32        5.69      4.79 o
   0  17   3        0.42       15.50      4.76 o
   1  17   3       51.78       60.65      8.04 o
   2  17   3       65.57       67.78      6.95 o
   3  17   3        1.30        1.76      3.44 o
   4  17   3       28.73       28.62      5.34 o
   5  17   3      100.46      105.16      9.10 o
   6  17   3       13.21       12.22      6.07 o
   0  18   3        0.00       -5.32      5.32 o
   1  18   3        3.71       13.74      4.79 o
   2  18   3       29.12       19.95      7.52 o
   3  18   3       60.06       66.86      7.32 o
   4  18   3       31.87       45.84      6.50 o
   0   0   4      310.76      260.97      6.25 o
   1   0   4     3929.46     3969.08     24.96 o
   2   0   4     3106.28     3084.57     22.63 o
   3   0   4     3220.93     3308.39     21.85 o
   4   0   4     3619.03     3881.99     23.65 o
   5   0   4       21.04       31.50      2.14 o
   6   0   4     1358.61     1356.18     10.57 o
   7   0   4      876.29      899.42     10.08 o
   8   0   4        1.68        4.47      2.19 o
   9   0   4      206.81      220.11      8.50 o
  10   0   4        0.92       -3.90      3.90 o
  11   0   4        7.95       13.09      4.92 o
  12   0   4        3.99        5.56      7.82 o
  13   0   4       18.68       29.11     10.83 o
  14   0   4       89.58      108.90     17.17 o
   0   1   4     6006.42     6063.63     45.92 o
   1   1   4     5366.42     5454.36     25.37 o
   2   1   4      601.10      577.62      4.21 o
   3   1   4      467.28      528.19      4.06 o
   4   1   4      949.49      998.29      6.83 o
   5   1   4       97.18      105.77      1.84 o
   6   1   4       86.23       68.47      1.66 o
   7   1   4      576.96      572.69      4.80 o
   8   1   4      125.59      121.77      3.75 o
   9   1   4       17.36       17.66      2.46 o
  10   1   4       43.09       43.33      4.90 o
  11   1   4        6.13        6.14      3.13 o
  12   1   4       75.94       94.09     10.66 o
  13   1   4       44.28       58.17      9.02 o
  14   1   4       32.66       42.06     15.38 o
  15   1   4        5.56        9.39      6.01 o
   0   2   4      339.09      317.97      4.09 o
   1   2   4      131.05      132.68      2.02 o
   2   2   4      531.00      507.87      3.64 o
   3   2   4      215.38      225.71      2.32 o
   4   2   4      193.33      218.17      3.19 o
   5   2   4      412.59      437.88      4.63 o
   6   2   4      190.52      179.21      3.21 o
   7   2   4        6.48       12.50      1.53 o
   8   2   4      177.43      179.64      4.03 o
   9   2   4      105.92       97.90      4.44 o
  10   2   4      134.70      142.99      6.18 o
  11   2   4       33.30       48.13      5.88 o
  12   2   4      141.14      131.63     17.27 o
  13   2   4        9.35        9.99      5.72 o
  14   2   4       28.30        7.38     22.02 o
  15   2   4        0.03       15.81     10.28 o
   0   3   4     1943.82     2021.40     13.96 o
   1   3   4      448.98      485.62      3.69 o
   2   3   4     1493.65     1544.62      8.72 o
   3   3   4     1279.25     1356.40     10.51 o
   4   3   4      582.11      605.91      5.98 o
   5   3   4      535.45      575.85      5.33 o
   6   3   4      290.12      269.36      4.22 o
   7   3   4       73.30       65.07      2.72 o
   8   3   4      474.63      452.76      6.77 o
   9   3   4      174.31      173.68      5.43 o
  10   3   4       25.21       26.05      3.83 o
  11   3   4       15.88       20.37     10.33 o
  12   3   4       26.19       28.06      6.36 o
  13   3   4       24.31        5.33     14.63 o
  14   3   4       67.20       93.56     10.98 o
  15   3   4        0.95       -4.30      8.90 o
   0   4   4     3885.27     3983.06     30.09 o
   1   4   4      223.08      190.10      2.68 o
   2   4   4      393.84      416.25      4.07 o
   3   4   4      434.16      412.39      4.37 o
   4   4   4      372.60      397.69      5.37 o
   5   4   4      246.38      259.30      4.45 o
   6   4   4      103.09      109.88      3.20 o
   7   4   4      174.66      165.55      3.97 o
   8   4   4      340.81      336.55      6.04 o
   9   4   4      824.26      780.04     10.14 o
  10   4   4       39.53       38.16      4.53 o
  11   4   4        1.08        2.94      5.31 o
  12   4   4       14.28        6.21     10.51 o
  13   4   4       20.87       38.22      9.24 o
  14   4   4       18.04       43.26     23.92 o
  15   4   4        3.59       19.25     10.53 o
   0   5   4      600.39      710.24      7.53 o
   1   5   4     1239.20     1230.26      8.47 o
   2   5   4      268.03      243.97      3.17 o
   3   5   4     1498.14     1504.04      8.77 o
   4   5   4      330.01      380.28      4.91 o
   5   5   4      496.53      480.45      6.49 o
   6   5   4      238.72      233.51      4.77 o
   7   5   4     1764.72     1724.82     15.12 o
   8   5   4      192.54      186.42      5.00 o
   9   5   4        3.42        5.49      2.26 o
  10   5   4       21.57       22.10      3.34 o
  11   5   4        6.59        6.46      5.58 o
  12   5   4       10.60       -0.54      4.46 o
  13   5   4        3.96        2.87     10.86 o
  14   5   4       48.02       93.71     10.84 o
   0   6   4     2394.44     2404.79     17.65 o
   1   6   4      232.81      240.38      3.74 o
   2   6   4       62.56       69.22      1.95 o
   3   6   4     1224.96     1308.76      8.72 o
   4   6   4      276.40      257.95      3.37 o
   5   6   4      647.18      639.68      8.26 o
   6   6   4        8.02        6.36      1.76 o
   7   6   4      239.70      215.38      5.82 o
   8   6   4       85.87       91.10      4.74 o
   9   6   4      535.24      515.83     10.32 o
  10   6   4       67.29       66.93      5.71 o
  11   6   4      123.66      118.37     10.51 o
  12   6   4        8.56       22.96      5.54 o
  13   6   4      232.79      278.70     14.66 o
  14   6   4       76.02       79.58     16.74 o
   0   7   4       61.93       91.22      2.88 o
   1   7   4      400.98      383.69      4.20 o
   2   7   4       36.33       38.46      1.64 o
   3   7   4      745.83      726.81      6.56 o
   4   7   4       69.62       71.99      2.26 o
   5   7   4      570.03      528.18      8.54 o
   6   7   4      537.76      497.33      8.53 o
   7   7   4       49.94       64.07      3.84 o
   8   7   4        9.24       11.31      2.78 o
   9   7   4       56.26       44.75      4.13 o
  10   7   4       78.40       76.81      8.80 o
  11   7   4       51.63       50.46      8.70 o
  12   7   4       52.15       66.57     12.06 o
  13   7   4       14.59       13.55      7.63 o
  14   7   4       13.14       21.72     12.21 o
   0   8   4        0.47        2.72      1.40 o
   1   8   4      172.49      185.72      3.36 o
   2   8   4       66.95       56.15      2.21 o
   3   8   4      220.86      226.04      3.84 o
   4   8   4      350.86      308.14      6.24 o
   5   8   4      196.40      191.76      6.15 o
   6   8   4      217.94      203.17      6.43 o
   7   8   4      908.56      851.58     12.10 o
   8   8   4      110.33      106.69      5.69 o
   9   8   4       59.10       59.44      5.59 o
  10   8   4       16.43       22.65      3.96 o
  11   8   4      128.34      135.35      7.58 o
  12   8   4       74.97       74.27      9.30 o
  13   8   4       62.96       54.51     10.17 o
  14   8   4       13.34        8.94     11.89 o
   0   9   4      275.49      242.79      6.03 o
   1   9   4      343.84      342.26      5.06 o
   2   9   4      125.31      118.28      3.40 o
   3   9   4      289.52      277.00      5.19 o
   4   9   4       26.09       25.29      3.07 o
   5   9   4      135.13      150.40      6.13 o
   6   9   4       30.82       36.49      4.14 o
   7   9   4      102.28      100.73      5.90 o
   8   9   4       19.34       26.23      3.56 o
   9   9   4       11.73       11.22      3.48 o
  10   9   4       16.86       20.30      4.13 o
  11   9   4        1.13        7.83      5.35 o
  12   9   4       50.77       46.73     10.75 o
  13   9   4       14.28       12.68      8.26 o
   0  10   4      149.49      131.75      6.32 o
   1  10   4       68.25       67.84      3.51 o
   2  10   4      291.97      281.93      5.90 o
   3  10   4        1.52        1.65      1.93 o
   4  10   4      352.05      336.46      9.49 o
   5  10   4       49.66       58.06      5.25 o
   6  10   4       71.95       66.69      5.56 o
   7  10   4       33.17       34.75      4.21 o
   8  10   4        7.77        2.59      2.52 o
   9  10   4       22.86       17.47      5.34 o
  10  10   4       10.48        5.55      3.14 o
  11  10   4      100.33      113.56      7.89 o
  12  10   4        8.40       -2.23      5.87 o
  13  10   4       37.42       51.89     10.70 o
   0  11   4       50.40       44.00      4.67 o
   1  11   4       60.88       60.18      3.87 o
   2  11   4      404.05      390.14      9.40 o
   3  11   4       93.09      101.85      5.95 o
   4  11   4       26.63       22.52      3.76 o
   5  11   4      142.53      121.41      6.71 o
   6  11   4      155.25      156.99      7.44 o
   7  11   4      136.46      151.97      7.12 o
   8  11   4       47.01       48.28      4.99 o
   9  11   4       38.78       36.90      6.72 o
  10  11   4       80.10       71.60      8.23 o
  11  11   4       22.28       22.40      6.21 o
  12  11   4        7.36        3.62      6.84 o
   0  12   4       22.24       14.92      4.40 o
   1  12   4       16.37       19.71      3.04 o
   2  12   4       19.89       15.70      3.46 o
   3  12   4       71.46       68.91      5.80 o
   4  12   4      126.17      115.98      6.99 o
   5  12   4       69.07       73.62      6.27 o
   6  12   4      169.45      186.83      8.37 o
   7  12   4      192.34      194.01      7.90 o
   8  12   4        0.33       -2.07      2.67 o
   9  12   4       65.29       73.66      7.15 o
  10  12   4       24.98       26.68      5.27 o
  11  12   4       29.61       25.58      7.13 o
   0  13   4        1.09       -3.79      4.32 o
   1  13   4       80.58       78.59      5.36 o
   2  13   4        7.45        2.70      3.43 o
   3  13   4        6.62        4.20      5.32 o
   4  13   4       10.88        9.91      3.25 o
   5  13   4       51.25       49.60      5.59 o
   6  13   4        9.05       15.04      4.71 o
   7  13   4       11.11       14.98      3.62 o
   8  13   4      248.55      246.35      9.79 o
   9  13   4       13.98       19.31      4.66 o
  10  13   4        7.71        9.57      5.54 o
  11  13   4       16.41       19.96      6.50 o
   0  14   4       23.07       40.79      6.90 o
   1  14   4       28.11       36.72      4.68 o
   2  14   4        9.49       15.34      4.23 o
   3  14   4        1.08        0.73      2.94 o
   4  14   4       31.92       36.77      7.10 o
   5  14   4      301.06      317.29     11.17 o
   6  14   4       36.45       42.60      5.75 o
   7  14   4       63.84       68.44      6.63 o
   8  14   4        1.04       16.42      7.82 o
   9  14   4       50.54       62.26      7.36 o
  10  14   4       55.91       73.14     23.59 o
   0  15   4       10.44       16.63      3.96 o
   1  15   4       22.59       23.83      8.08 o
   2  15   4       80.66       84.62     10.79 o
   3  15   4        6.88        7.38      3.55 o
   4  15   4       32.87       44.59      5.77 o
   5  15   4       84.60       98.35      8.18 o
   6  15   4       16.95       20.13      4.92 o
   7  15   4       12.96       10.87      4.09 o
   8  15   4       60.74       64.74      7.17 o
   9  15   4       78.37       89.97      8.92 o
   0  16   4        0.52       11.30      7.20 o
   1  16   4       33.58       42.63      5.45 o
   2  16   4        4.06       -1.34      3.88 o
   3  16   4      131.86      131.13     12.96 o
   4  16   4        5.46        5.61      4.35 o
   5  16   4        3.86        5.42      6.08 o
   6  16   4        1.56        2.40      3.58 o
   7  16   4       21.67       26.02      5.34 o
   0  17   4        2.42       -1.36      6.88 o
   1  17   4        8.11       13.56      5.95 o
   2  17   4       12.53       12.31      4.21 o
   3  17   4       33.92       38.61      5.83 o
   4  17   4        3.44        8.63      4.81 o
   5  17   4       44.73       48.22     11.87 o
   6  17   4       28.78       32.95      5.43 o
   0  18   4       48.67       51.77     12.99 o
   1  18   4       22.10        5.67      9.33 o
   2  18   4       39.85       42.48      6.17 o
   3  18   4       41.03       52.32      7.79 o
   1   0   5      109.48      136.57      5.23 o
   2   0   5     3756.73     3963.19     26.96 o
   3   0   5     7374.37     7520.13     77.52 o
   4   0   5     1265.04     1336.49     11.93 o
   5   0   5      287.74      301.73      5.56 o
   6   0   5        6.27        9.62      1.54 o
   7   0   5        0.18        0.43      1.07 o
   8   0   5      252.06      256.22      9.11 o
   9   0   5       14.89        5.75      8.87 o
  10   0   5        1.24        1.51      4.35 o
  11   0   5       15.52       27.83      6.30 o
  12   0   5       25.49       24.50      6.62 o
  13   0   5       23.50        3.71      7.83 o
  14   0   5        0.57       14.93      9.34 o
  15   0   5       58.80       85.71     15.25 o
   0   1   5     1012.21     1064.86      8.77 o
   1   1   5     2503.89     2514.69     11.52 o
   2   1   5     1518.77     1531.87      9.89 o
   3   1   5     1311.52     1334.82      8.55 o
   4   1   5      222.04      254.33      3.02 o
   5   1   5      276.70      290.94      3.22 o
   6   1   5      244.64      247.97      3.01 o
   7   1   5       65.85       68.80      2.89 o
   8   1   5      141.92      131.64      4.45 o
   9   1   5      125.44      119.76      6.67 o
  10   1   5       62.25       55.37      5.30 o
  11   1   5      153.10      147.53      9.48 o
  12   1   5       87.68       86.40      8.92 o
  13   1   5       32.10       -1.92     27.16 o
  14   1   5       45.05       89.43     46.57 o
  15   1   5       25.99       46.80     11.45 o
   0   2   5      370.75      391.10      4.93 o
   1   2   5       66.58       57.01      1.38 o
   2   2   5      483.60      510.51      3.82 o
   3   2   5     1259.78     1278.83      6.81 o
   4   2   5      399.11      412.39      4.43 o
   5   2   5      102.15      112.28      2.44 o
   6   2   5       12.02       10.62      1.35 o
   7   2   5      344.16      342.39      5.26 o
   8   2   5       97.78      104.14      3.93 o
   9   2   5      873.80      785.48     12.34 o
  10   2   5      116.06      105.13      6.88 o
  11   2   5       20.27       14.81      4.63 o
  12   2   5      165.28      188.74      8.86 o
  13   2   5       24.34       47.10      8.48 o
  14   2   5       46.48       56.13     14.22 o
  15   2   5        1.48       -5.10      5.10 o
   0   3   5       41.43       49.11      2.02 o
   1   3   5     1137.39     1229.73      7.14 o
   2   3   5      202.06      182.12      2.31 o
   3   3   5     1134.17     1135.26      7.46 o
   4   3   5      297.62      284.03      4.22 o
   5   3   5       31.08       45.16      2.01 o
   6   3   5       50.54       58.32      2.46 o
   7   3   5     1352.08     1303.97     11.30 o
   8   3   5      860.08      867.88      9.60 o
   9   3   5       46.68       44.49      4.08 o
  10   3   5       16.45       13.13      3.75 o
  11   3   5       24.43       22.01      4.09 o
  12   3   5       11.01       10.84      5.70 o
  13   3   5       13.02       11.18      6.25 o
  14   3   5       30.89       37.05      9.04 o
  15   3   5       45.56       58.55     14.35 o
   0   4   5      381.28      380.31      5.37 o
   1   4   5      243.01      269.93      3.18 o
   2   4   5     1217.78     1226.47      8.09 o
   3   4   5      653.04      602.78      5.26 o
   4   4   5      495.32      462.27      5.37 o
   5   4   5       62.03       64.89      2.44 o
   6   4   5      119.32      118.09      3.46 o
   7   4   5      634.93      631.48      8.04 o
   8   4   5      419.84      401.13      6.60 o
   9   4   5      103.78       99.96      4.73 o
  10   4   5       45.45       40.66      4.22 o
  11   4   5      178.77      154.14      9.23 o
  12   4   5       61.84       68.83      9.12 o
  13   4   5       13.60       34.16      7.23 o
  14   4   5       39.61       53.80      9.10 o
  15   4   5       16.55       36.96     12.46 o
   0   5   5      282.77      303.34      5.18 o
   1   5   5      662.34      693.99      5.87 o
   2   5   5      106.14      123.18      2.47 o
   3   5   5      132.30      143.38      2.49 o
   4   5   5      543.03      554.22      6.51 o
   5   5   5       32.00       33.77      2.33 o
   6   5   5       35.16       34.15      2.84 o
   7   5   5       58.39       64.49      3.21 o
   8   5   5      752.22      742.57      9.26 o
   9   5   5      293.73      277.23      7.64 o
  10   5   5      120.75      109.85      5.64 o
  11   5   5       43.94       29.12      5.57 o
  12   5   5       43.42       56.39     10.39 o
  13   5   5       30.81       35.52      7.30 o
  14   5   5       20.11       29.27      7.29 o
   0   6   5       70.23       74.46      2.73 o
   1   6   5      649.61      655.18      5.48 o
   2   6   5     1486.82     1525.68      9.85 o
   3   6   5      260.51      280.87      3.69 o
   4   6   5      111.10      105.51      2.24 o
   5   6   5      773.52      714.57     10.75 o
   6   6   5       13.82       15.87      2.37 o
   7   6   5      157.86      155.84      4.70 o
   8   6   5       58.13       51.22      4.25 o
   9   6   5       85.76       87.83      5.37 o
  10   6   5       29.68       23.60      3.47 o
  11   6   5       42.25       26.63      5.09 o
  12   6   5       69.49       91.75     18.13 o
  13   6   5       56.24      100.10     25.23 o
  14   6   5       12.38        2.48     11.12 o
   0   7   5        0.13        2.09      1.15 o
   1   7   5      179.07      184.72      3.15 o
   2   7   5      925.19      925.82      7.68 o
   3   7   5      397.94      408.03      5.45 o
   4   7   5       89.25       98.51      4.11 o
   5   7   5       90.84      109.47      4.34 o
   6   7   5      194.73      168.54      6.55 o
   7   7   5       43.02       46.43      3.35 o
   8   7   5       69.35       61.77      4.72 o
   9   7   5       20.85       17.03      3.27 o
  10   7   5       11.07       13.44      5.01 o
  11   7   5        9.13       14.28      4.58 o
  12   7   5       13.08       11.51      7.18 o
  13   7   5       34.61       54.13     24.30 o
  14   7   5        8.96       16.33     12.18 o
   0   8   5      548.50      567.66      8.01 o
   1   8   5       26.66       27.57      1.60 o
   2   8   5      199.81      204.87      3.88 o
   3   8   5      319.98      322.89      5.89 o
   4   8   5     1698.54     1627.17     18.05 o
   5   8   5      884.68      811.86     12.38 o
   6   8   5       40.87       37.17      4.02 o
   7   8   5      304.74      322.36      9.71 o
   8   8   5       70.11       62.39      4.91 o
   9   8   5       16.06       19.18      3.31 o
  10   8   5       85.17       95.31      6.64 o
  11   8   5        5.77       14.28      4.98 o
  12   8   5       21.49       16.07      5.17 o
  13   8   5        6.11       -1.05      8.80 o
   0   9   5      884.71      869.34     10.70 o
   1   9   5      265.39      247.46      4.30 o
   2   9   5      111.00      104.45      3.08 o
   3   9   5       16.27       14.06      2.39 o
   4   9   5      140.33      115.26      6.04 o
   5   9   5       17.73       12.52      3.18 o
   6   9   5        2.50       -2.24      2.24 o
   7   9   5       62.24       72.79      6.17 o
   8   9   5       11.51       15.07      3.06 o
   9   9   5        2.45        1.50      2.78 o
  10   9   5        7.18        6.02      4.58 o
  11   9   5        1.11       12.03      3.95 o
  12   9   5        5.58        1.48      5.00 o
  13   9   5       16.78        3.09     11.33 o
   0  10   5     1337.65     1351.70     17.62 o
   1  10   5      159.58      158.38      4.58 o
   2  10   5        3.59        9.11      3.14 o
   3  10   5      253.58      239.06      8.10 o
   4  10   5      468.15      451.87     12.34 o
   5  10   5       65.35       59.29      5.40 o
   6  10   5      561.14      554.50     12.98 o
   7  10   5       95.21      106.72      6.25 o
   8  10   5       25.48       38.43      4.29 o
   9  10   5        6.92        7.73      4.37 o
  10  10   5       28.91       38.54      5.41 o
  11  10   5        5.08       -1.50      3.54 o
  12  10   5       21.79       11.58      6.87 o
   0  11   5        2.28        3.11      2.03 o
   1  11   5      599.24      561.78      8.58 o
   2  11   5      182.48      184.15      7.41 o
   3  11   5      130.56      127.05      6.44 o
   4  11   5      118.44      122.17      6.56 o
   5  11   5      190.40      192.56      7.97 o
   6  11   5       60.08       49.09      6.28 o
   7  11   5      109.01      127.66      6.69 o
   8  11   5       76.17       74.49      6.87 o
   9  11   5       69.52       74.01      8.23 o
  10  11   5       53.80       61.62      6.82 o
  11  11   5        6.56       -2.21      3.92 o
  12  11   5        7.69       10.63      7.22 o
   0  12   5        1.66        8.86      2.76 o
   1  12   5       54.88       41.39      4.53 o
   2  12   5        7.04       11.00      2.94 o
   3  12   5       60.59       68.49     10.34 o
   4  12   5       51.16       58.14      8.69 o
   5  12   5       74.75       82.98      6.68 o
   6  12   5       62.49       69.96      6.45 o
   7  12   5       85.70       97.02      6.84 o
   8  12   5       40.97       46.42      6.01 o
   9  12   5        1.73        2.02      3.43 o
  10  12   5        8.77       13.24      4.70 o
  11  12   5       13.29        2.39      5.37 o
   0  13   5      233.57      218.64     16.12 o
   1  13   5        4.42        5.62      2.55 o
   2  13   5        3.69        6.65      2.76 o
   3  13   5      132.12      136.93      7.25 o
   4  13   5       34.40       19.09      7.36 o
   5  13   5       36.14       25.55      5.26 o
   6  13   5      159.38      137.50      7.86 o
   7  13   5       72.55       64.55     10.01 o
   8  13   5       51.93       69.24      7.33 o
   9  13   5       20.25       22.40      4.96 o
  10  13   5       25.18       34.80      5.95 o
   0  14   5        3.57       -4.36      4.36 o
   1  14   5       32.32       39.84      4.97 o
   2  14   5       45.29       40.46      5.53 o
   3  14   5       49.66       58.02      5.81 o
   4  14   5       13.78        7.73      3.79 o
   5  14   5       58.23       64.23      6.52 o
   6  14   5      142.51      155.97      8.96 o
   7  14   5        9.02       11.65      3.97 o
   8  14   5        4.61        8.63      3.84 o
   9  14   5        7.71       13.16      4.72 o
   0  15   5        0.42        4.49      5.57 o
   1  15   5       24.10       23.75      4.41 o
   2  15   5       83.64       76.41     10.74 o
   3  15   5       27.64       39.24      5.26 o
   4  15   5       57.92       57.84      7.83 o
   5  15   5       62.20       69.98      8.25 o
   6  15   5       76.10       79.58      7.70 o
   7  15   5       59.33       59.69      7.13 o
   8  15   5        1.20        7.56      4.90 o
   0  16   5      238.09      243.30     21.22 o
   1  16   5       74.70       90.75     10.87 o
   2  16   5      114.87      141.66      8.87 o
   3  16   5       64.84       56.75      6.96 o
   4  16   5       14.89       19.93      7.51 o
   5  16   5       33.67       23.99      5.52 o
   6  16   5       13.30       16.16      4.74 o
   7  16   5       53.89       58.05      9.38 o
   0  17   5        2.25       -6.28      6.28 o
   1  17   5       41.79       36.09     17.00 o
   2  17   5        6.63        4.36      7.93 o
   3  17   5       20.57       14.61     10.88 o
   4  17   5        9.97        3.28      6.32 o
   5  17   5       46.87       42.80      6.51 o
   0  18   5       14.91       -7.60      7.60 o
   1  18   5       61.69       39.73     11.09 o
   2  18   5        9.43       15.21      6.67 o
   0   0   6      204.83      210.08      5.15 o
   1   0   6      216.79      237.71      5.32 o
   2   0   6      327.98      306.11      4.74 o
   3   0   6      105.17      125.46      3.47 o
   4   0   6      321.47      379.64      5.92 o
   5   0   6      923.53      891.95      9.18 o
   6   0   6      615.13      632.68      9.90 o
   7   0   6      150.70      159.42      7.23 o
   8   0   6        0.29        1.31      4.36 o
   9   0   6      107.63      103.78      8.99 o
  10   0   6        9.28        1.73      4.40 o
  11   0   6       12.76       12.57      5.89 o
  12   0   6        8.34       13.21      5.94 o
  13   0   6       22.61       29.61      6.53 o
   0   1   6     1647.33     1679.51     13.23 o
   1   1   6     1413.86     1435.12      7.70 o
   2   1   6       63.89       47.90      1.63 o
   3   1   6     1316.97     1441.62      8.75 o
   4   1   6      248.52      231.10      2.84 o
   5   1   6      233.96      258.15      2.94 o
   6   1   6       20.11       27.64      1.66 o
   7   1   6      248.74      219.21      5.09 o
   8   1   6       53.23       47.86      4.84 o
   9   1   6       28.44       28.98      4.41 o
  10   1   6        4.72        1.44      3.06 o
  11   1   6        2.59        4.72      3.48 o
  12   1   6       90.54       91.20      8.39 o
  13   1   6        7.19        5.95      5.74 o
  14   1   6       55.99       73.13     17.53 o
  15   1   6       19.78       58.07      9.70 o
   0   2   6      308.53      319.46      4.80 o
   1   2   6       80.73       83.02      1.75 o
   2   2   6     2014.48     2094.10     10.56 o
   3   2   6      176.03      198.78      2.47 o
   4   2   6      201.22      204.85      2.38 o
   5   2   6      220.99      212.42      3.82 o
   6   2   6      602.08      590.24      7.12 o
   7   2   6      234.04      220.93      4.39 o
   8   2   6        6.41        4.71      4.26 o
   9   2   6       19.11       18.80      3.81 o
  10   2   6       54.53       41.42      6.03 o
  11   2   6       75.32       76.91      6.52 o
  12   2   6       41.56       54.90      5.94 o
  13   2   6       43.40       64.21     12.11 o
  14   2   6       79.44       89.13     17.26 o
  15   2   6        9.04       38.44      7.55 o
   0   3   6     3522.51     3642.70     23.30 o
   1   3   6      128.85      125.39      2.12 o
   2   3   6       37.80       40.55      1.40 o
   3   3   6      328.79      351.03      3.61 o
   4   3   6      263.01      279.83      4.14 o
   5   3   6      396.74      381.95      5.10 o
   6   3   6       49.91       50.36      2.40 o
   7   3   6      151.66      150.37      4.13 o
   8   3   6      187.06      177.31      5.48 o
   9   3   6      327.14      290.14      9.48 o
  10   3   6        8.66       11.09      4.17 o
  11   3   6       57.07       53.84      5.67 o
  12   3   6        0.96        0.36      3.46 o
  13   3   6       40.14       42.34     12.97 o
  14   3   6       84.70       97.89     17.88 o
   0   4   6       19.27       18.52      1.46 o
   1   4   6       35.99       35.55      1.40 o
   2   4   6        7.58       13.11      0.94 o
   3   4   6      283.36      322.63      3.99 o
   4   4   6      540.50      560.99      6.18 o
   5   4   6      303.10      319.86      5.12 o
   6   4   6       57.92       53.51      2.55 o
   7   4   6      130.24      134.78      4.08 o
   8   4   6      300.97      272.50      6.73 o
   9   4   6      231.92      217.38      7.81 o
  10   4   6       24.30       28.15      4.47 o
  11   4   6       20.26       19.30      4.00 o
  12   4   6        1.20       12.42      5.48 o
  13   4   6       16.65       17.73     11.67 o
  14   4   6       44.92       33.12     16.76 o
   0   5   6       19.83       15.24      1.63 o
   1   5   6      739.08      757.84      6.78 o
   2   5   6      625.89      635.79      6.21 o
   3   5   6      136.96      157.44      3.08 o
   4   5   6       68.07       78.72      3.23 o
   5   5   6      387.49      392.75      6.67 o
   6   5   6      612.70      586.61      8.53 o
   7   5   6      542.75      500.15      7.88 o
   8   5   6      138.04      134.78      4.74 o
   9   5   6      190.48      186.43      6.04 o
  10   5   6       51.51       46.32      4.25 o
  11   5   6        7.82        9.48      3.92 o
  12   5   6       32.24       41.22      7.68 o
  13   5   6        2.50       20.48     11.35 o
  14   5   6       12.88       20.27     10.85 o
   0   6   6      739.73      766.15     10.07 o
   1   6   6       33.15       32.88      1.55 o
   2   6   6       96.43       90.74      4.32 o
   3   6   6      656.74      682.53      7.07 o
   4   6   6      501.52      498.39      8.32 o
   5   6   6      452.04      465.15      8.20 o
   6   6   6      801.64      750.76     10.78 o
   7   6   6      138.22      121.29      4.98 o
   8   6   6       76.18       72.73      4.88 o
   9   6   6       17.29       16.86      3.41 o
  10   6   6      136.57      131.83      6.14 o
  11   6   6      101.93      105.83     10.02 o
  12   6   6       59.85       72.51      9.82 o
  13   6   6       43.60      116.72     12.98 o
  14   6   6       48.83      135.92     13.77 o
   0   7   6      264.53      248.53      5.48 o
   1   7   6       66.81       76.89      2.47 o
   2   7   6       23.34       24.30      1.62 o
   3   7   6       99.21       95.26      2.79 o
   4   7   6      411.41      397.61      8.42 o
   5   7   6       59.47       55.89      4.09 o
   6   7   6      197.97      193.97      8.26 o
   7   7   6       11.67       15.93      2.91 o
   8   7   6        7.12        5.65      2.68 o
   9   7   6       63.22       63.44      5.07 o
  10   7   6       23.08       14.04      4.57 o
  11   7   6        6.93        7.38      4.09 o
  12   7   6       12.13        6.68     10.61 o
  13   7   6        5.88       14.78     11.32 o
   0   8   6        0.16        0.65      1.08 o
   1   8   6      599.68      587.66      6.00 o
   2   8   6      105.39      104.82      4.24 o
   3   8   6      101.52      102.51      4.77 o
   4   8   6      556.05      589.17     11.73 o
   5   8   6       29.55       34.00      4.80 o
   6   8   6      367.91      338.96     11.27 o
   7   8   6      170.53      168.62      8.58 o
   8   8   6       68.34       57.26      4.92 o
   9   8   6        8.53        1.60      2.66 o
  10   8   6       44.06       50.38      6.18 o
  11   8   6       52.34       54.55      5.98 o
  12   8   6       49.59       61.59     15.44 o
   0   9   6      809.65      830.44     11.19 o
   1   9   6      138.23      123.81      3.27 o
   2   9   6      114.86      107.89      4.84 o
   3   9   6       60.45       55.65      4.71 o
   4   9   6      231.67      215.59     10.75 o
   5   9   6       86.08       72.18      5.69 o
   6   9   6       38.66       42.56      6.32 o
   7   9   6       24.04        9.65      3.93 o
   8   9   6        8.09       10.52      2.75 o
   9   9   6       73.78       80.11      6.00 o
  10   9   6       13.46       10.71      7.25 o
  11   9   6        0.51        7.00      3.41 o
  12   9   6       71.81       95.93      7.34 o
  13   9   6       11.53       20.00     12.26 o
   0  10   6      194.53      202.49      6.56 o
   1  10   6        5.83        2.30      1.64 o
   2  10   6      243.53      244.17      7.90 o
   3  10   6       41.99       35.23      4.20 o
   4  10   6      125.49      122.23      7.27 o
   5  10   6      491.58      511.46     12.26 o
   6  10   6      261.16      240.78     17.54 o
   7  10   6       61.25       55.76      6.44 o
   8  10   6       11.84        8.85      3.76 o
   9  10   6       16.18       13.50      3.92 o
  10  10   6       74.83       89.30      7.38 o
  11  10   6      100.49       81.11      7.69 o
  12  10   6        1.00       -3.29      4.64 o
   0  11   6        0.59        1.13      2.56 o
   1  11   6      212.53      201.76      7.53 o
   2  11   6      530.23      527.51     12.81 o
   3  11   6       33.08       37.11      4.30 o
   4  11   6       63.87       64.92      5.53 o
   5  11   6       35.07       30.36      4.32 o
   6  11   6       58.12       58.25      5.81 o
   7  11   6       20.15       21.75      4.97 o
   8  11   6       87.36       90.63      7.73 o
   9  11   6      105.71      103.04      8.13 o
  10  11   6       47.16       57.37      9.11 o
  11  11   6        6.02        2.09      3.62 o
  12  11   6        7.90       10.76      8.54 o
   0  12   6      139.21      133.26      9.15 o
   1  12   6       31.08       29.46      4.64 o
   2  12   6       12.62       11.44      3.04 o
   3  12   6        0.81        2.87      2.84 o
   4  12   6       12.13       11.80      3.39 o
   5  12   6      148.76      134.82      7.47 o
   6  12   6        6.40        8.81      3.61 o
   7  12   6       34.97       36.30      6.12 o
   8  12   6       14.67       16.67      4.12 o
   9  12   6       35.24       42.23      5.95 o
  10  12   6       16.57       13.00      4.40 o
  11  12   6        4.50       -2.70      4.06 o
   1  13   6      285.05      281.80     17.28 o
   2  13   6       39.27       33.26      9.59 o
   3  13   6       22.18       21.36      3.87 o
   4  13   6       61.05       70.65      6.37 o
   5  13   6      162.12      165.39     14.80 o
   6  13   6        8.83       14.65      4.81 o
   7  13   6        2.91        7.33      4.31 o
   8  13   6       40.93       60.21      6.82 o
   9  13   6       54.82       60.62      7.01 o
  10  13   6       57.23       60.54      7.20 o
   0  14   6       26.82       -7.83      7.83 o
   1  14   6       32.96       38.65      6.73 o
   2  14   6        5.75        7.11      3.13 o
   3  14   6        0.68        1.83      3.28 o
   4  14   6        1.96        3.84      3.01 o
   5  14   6       39.52       49.16      6.84 o
   6  14   6        7.19       -2.69      5.66 o
   7  14   6        3.21        9.12      5.21 o
   8  14   6       50.59       63.63      7.34 o
   9  14   6        7.78       15.13      5.95 o
   0  15   6        0.14        7.01      5.69 o
   1  15   6       13.06        3.96     17.40 o
   2  15   6       22.95       28.76      4.92 o
   3  15   6       32.92       37.36      6.30 o
   4  15   6        3.62        2.34      3.47 o
   5  15   6       32.52       41.99      7.22 o
   6  15   6        6.63        4.90      4.72 o
   7  15   6        7.13        2.58      6.43 o
   8  15   6        0.74       -1.23      5.21 o
   0  16   6      140.91      148.29     17.27 o
   1  16   6        1.41        5.98      4.56 o
   2  16   6       27.84       16.33      7.56 o
   3  16   6       58.48       62.43      8.01 o
   4  16   6       15.36       11.14      4.34 o
   5  16   6       21.45       27.73      5.45 o
   6  16   6       27.74       29.29     14.26 o
   0  17   6       24.56       35.17     10.73 o
   1  17   6       14.50       18.76      7.65 o
   2  17   6       16.22       -4.82     15.85 o
   3  17   6       26.54       31.65     11.35 o
   4  17   6       25.85       29.11      6.94 o
   1   0   7     2082.35     2159.49     14.53 o
   2   0   7      223.01      232.75      7.94 o
   3   0   7      665.08      655.78      7.73 o
   4   0   7        0.41       -0.72      1.10 o
   5   0   7      166.10      176.07      5.00 o
   6   0   7      248.38      227.47      5.74 o
   7   0   7      386.34      359.41     15.50 o
   8   0   7      158.02      133.58      9.84 o
   9   0   7      132.93      108.33      9.66 o
  10   0   7       52.32       66.07      8.70 o
  11   0   7        0.63       -2.79      4.52 o
  12   0   7       49.56       56.86      8.58 o
  13   0   7        7.50        8.64      7.08 o
   0   1   7       58.92       42.71      2.04 o
   1   1   7     1005.83     1003.21      6.42 o
   2   1   7     2556.81     2747.66     12.45 o
   3   1   7      340.56      352.06      3.97 o
   4   1   7      175.53      189.35      2.91 o
   5   1   7      455.06      442.44      4.67 o
   6   1   7      323.45      302.19      5.24 o
   7   1   7       78.86       76.26      5.48 o
   8   1   7       22.86       21.33      3.84 o
   9   1   7      103.77      107.57      6.65 o
  10   1   7       29.65       31.53      4.74 o
  11   1   7       55.98       66.39      7.35 o
  12   1   7        3.05        7.40      4.81 o
  13   1   7       18.70       16.97      4.87 o
  14   1   7       37.62       51.20      8.92 o
   0   2   7      406.09      433.13      5.39 o
   1   2   7      174.92      195.77      3.13 o
   2   2   7      858.56      858.05      5.93 o
   3   2   7      154.52      183.87      2.54 o
   4   2   7      122.87      122.36      2.07 o
   5   2   7      228.73      244.52      3.17 o
   6   2   7      183.41      192.64      3.89 o
   7   2   7        2.61        1.32      2.71 o
   8   2   7       71.88       62.98      5.51 o
   9   2   7      120.68      110.77      6.70 o
  10   2   7      162.37      171.97      8.04 o
  11   2   7       27.73       36.17      5.23 o
  12   2   7       93.21      104.57     10.02 o
  13   2   7        0.79       14.83      7.84 o
  14   2   7        4.14       -4.52      7.91 o
   0   3   7      127.28      152.83      3.33 o
   1   3   7       55.29       65.91      1.78 o
   2   3   7       62.21       83.74      2.00 o
   3   3   7      267.57      257.71      3.10 o
   4   3   7       17.64       21.52      1.18 o
   5   3   7       28.87       27.85      2.03 o
   6   3   7      618.12      601.30      9.84 o
   7   3   7      186.55      169.17      5.13 o
   8   3   7      311.33      284.93      9.07 o
   9   3   7       36.63       48.75      5.20 o
  10   3   7       64.13       57.63      5.87 o
  11   3   7       49.16       58.62      6.02 o
  12   3   7        2.39       16.91      4.05 o
  13   3   7       16.85        9.25     11.28 o
  14   3   7       66.79      120.11     29.57 o
   0   4   7        0.21        1.88      0.92 o
   1   4   7       81.16       70.89      1.87 o
   2   4   7       41.26       43.31      1.67 o
   3   4   7     1600.49     1629.41      9.52 o
   4   4   7      384.99      410.88      5.00 o
   5   4   7      373.72      357.23      5.61 o
   6   4   7       34.26       37.38      2.55 o
   7   4   7      175.98      169.77      5.28 o
   8   4   7      319.27      304.81      7.18 o
   9   4   7        6.59        4.39      3.03 o
  10   4   7       85.51       85.13      6.88 o
  11   4   7      104.73      112.52      8.99 o
  12   4   7        9.58       10.75      6.48 o
  13   4   7       64.57       86.10     11.05 o
  14   4   7       55.86       68.09     16.18 o
   0   5   7        1.67        1.40      0.98 o
   1   5   7       77.72       83.71      2.29 o
   2   5   7      159.77      150.46      3.18 o
   3   5   7       45.98       47.12      2.29 o
   4   5   7      186.83      178.59      4.62 o
   5   5   7       39.77       43.79      2.92 o
   6   5   7      102.27      105.80      4.64 o
   7   5   7       63.12       64.58      3.71 o
   8   5   7       16.06        9.12      4.32 o
   9   5   7      269.07      273.24      9.46 o
  10   5   7      101.86       89.67      6.85 o
  11   5   7       21.25       23.89      4.84 o
  12   5   7       52.16       55.49      8.98 o
  13   5   7      120.18      105.94     20.21 o
  14   5   7       10.60       17.51     11.34 o
   0   6   7       25.40       28.39      2.76 o
   1   6   7      169.08      162.65      3.40 o
   2   6   7       87.13       86.00      2.89 o
   3   6   7      425.58      451.95      5.87 o
   4   6   7       75.72       85.35      4.06 o
   5   6   7      533.82      533.31      9.97 o
   6   6   7      229.31      199.54      6.50 o
   7   6   7       86.81       83.88      4.68 o
   8   6   7        0.24       -1.63      2.16 o
   9   6   7       22.63       18.90      4.46 o
  10   6   7       16.90       20.83      6.47 o
  11   6   7       50.40       60.59      7.24 o
  12   6   7       29.26       42.69     13.83 o
  13   6   7       71.78      121.62     11.32 o
  14   6   7       11.72        9.26     11.23 o
   0   7   7        6.95        7.58      3.37 o
   1   7   7       24.52       18.12      1.78 o
   2   7   7      125.15      135.06      3.76 o
   3   7   7       52.45       47.97      3.80 o
   4   7   7       82.32       79.79      5.16 o
   5   7   7      336.89      297.04      9.94 o
   6   7   7      472.57      473.50     12.81 o
   7   7   7      107.87      110.36      6.32 o
   8   7   7        4.50        1.32      2.53 o
   9   7   7       76.05       78.93      5.57 o
  10   7   7       42.56       40.56      4.51 o
  11   7   7       52.63       35.04     13.74 o
  12   7   7       26.80       27.06     12.20 o
  13   7   7       17.51       -7.42     17.85 o
   0   8   7      108.34      111.41      4.36 o
   1   8   7       83.77       92.94      5.07 o
   2   8   7       15.40       14.09      2.16 o
   3   8   7      233.76      223.83      8.84 o
   4   8   7      425.74      430.61     12.08 o
   5   8   7     1352.09     1355.12     27.19 o
   6   8   7       43.60       42.40      5.50 o
   7   8   7       65.30       82.28      8.65 o
   8   8   7       19.35       20.90      4.25 o
   9   8   7      117.10      126.20      6.56 o
  10   8   7       22.90       17.66      4.01 o
  11   8   7       11.92       11.05     10.61 o
  12   8   7       13.43       17.09      5.79 o
  13   8   7        1.51        6.58     10.03 o
   0   9   7       38.27       43.98      3.59 o
   1   9   7       29.31       28.94      2.62 o
   2   9   7        5.48        1.84      1.99 o
   3   9   7       34.84       32.83      6.04 o
   4   9   7        7.77        5.55      3.65 o
   5   9   7       85.56       78.32      7.00 o
   6   9   7      166.28      166.13     13.72 o
   7   9   7       12.34       10.94      6.05 o
   8   9   7        5.55       10.35      2.87 o
   9   9   7        5.73        4.12      2.87 o
  10   9   7        6.63       11.11      4.24 o
  11   9   7       27.28       30.81      5.17 o
  12   9   7       15.79       36.69     20.15 o
   0  10   7        2.92        7.66      5.78 o
   1  10   7        6.40        4.41      2.16 o
   2  10   7        3.99        3.72      2.38 o
   3  10   7      174.73      167.93      7.08 o
   4  10   7      157.09      155.20      8.82 o
   5  10   7       63.44       88.29     11.04 o
   6  10   7      226.30      197.40     21.07 o
   7  10   7       28.29       23.08      4.85 o
   8  10   7       44.70       38.78      5.12 o
   9  10   7       30.55       36.47      4.62 o
  10  10   7        6.41        9.09      3.90 o
  11  10   7       20.13       25.02      6.15 o
  12  10   7        8.97       -6.14     12.40 o
   0  11   7        0.04        1.96      4.60 o
   1  11   7       85.89       84.97      5.71 o
   2  11   7      108.55      134.86     12.94 o
   3  11   7       35.24       36.04      4.40 o
   4  11   7      107.11       90.76      6.61 o
   5  11   7        0.48       -0.91      2.97 o
   6  11   7       30.77       42.10      6.14 o
   7  11   7       11.11       15.27      9.17 o
   8  11   7        0.87        1.16      3.57 o
   9  11   7       53.25       59.00      6.92 o
  10  11   7      103.36      134.52      9.40 o
  11  11   7        4.37        3.00      3.84 o
   0  12   7        0.47        4.38      5.28 o
   1  12   7       14.42        5.59      4.24 o
   2  12   7       44.51       40.30      4.65 o
   3  12   7        0.27        2.70      4.06 o
   4  12   7      145.35      137.93      9.37 o
   5  12   7       79.26       84.74      6.86 o
   6  12   7       25.47       23.10      5.33 o
   7  12   7       31.78       44.30      6.59 o
   8  12   7       20.30       19.91      5.97 o
   9  12   7        1.36        3.63      5.26 o
  10  12   7        5.41        6.35      4.24 o
   0  13   7      101.29      112.62     13.57 o
   1  13   7        4.68        3.97      4.13 o
   2  13   7       53.09       59.22      5.70 o
   3  13   7        0.72        2.87      3.20 o
   4  13   7      141.66      155.92      9.03 o
   5  13   7      153.30      153.20      8.25 o
   6  13   7       30.78       29.79      6.09 o
   7  13   7       32.26       34.91      8.41 o
   8  13   7       17.80       22.27      5.02 o
   9  13   7        2.97       10.25      4.23 o
  10  13   7       30.35       35.73      5.90 o
   1  14   7        2.49        7.55      4.21 o
   2  14   7       35.63       30.65      6.77 o
   3  14   7        2.02       -1.14      3.75 o
   4  14   7       27.60       24.27      4.83 o
   5  14   7        8.36        0.13      7.08 o
   6  14   7       43.30       31.89      6.86 o
   7  14   7       42.71       45.49      7.34 o
   8  14   7        4.49       10.72      4.53 o
   9  14   7       55.11       64.67      7.36 o
   0  15   7        1.96       -2.70      6.63 o
   1  15   7        4.04       -3.71      8.52 o
   2  15   7      146.11      153.44     12.14 o
   3  15   7       14.27       15.19      5.17 o
   4  15   7       60.22       68.17      7.55 o
   5  15   7        4.06        1.02      4.06 o
   6  15   7        3.03        5.86      6.88 o
   7  15   7      115.60      118.78     11.22 o
   0  16   7       62.33       60.88     13.13 o
   1  16   7       32.40       21.43     10.04 o
   2  16   7       25.54       13.25     18.55 o
   3  16   7       19.98       26.68      7.04 o
   4  16   7       31.10       33.33      6.92 o
   5  16   7      106.36       95.31      8.78 o
   6  16   7       66.29       63.88      8.80 o
   0  17   7        0.80       16.49      8.44 o
   1  17   7       41.21       58.19     13.85 o
   2  17   7        9.87        5.02     23.60 o
   3  17   7        2.50        1.17      9.26 o
   0   0   8      925.13      903.08     14.39 o
   1   0   8     1895.96     1895.91     13.81 o
   2   0   8      297.76      267.58      4.46 o
   3   0   8       42.11       30.13      2.52 o
   4   0   8        0.70       -1.29      1.29 o
   5   0   8       69.17       81.85      3.92 o
   6   0   8       48.28       52.85      6.72 o
   7   0   8        1.94        4.07      3.78 o
   8   0   8       13.77        8.54      6.12 o
   9   0   8       20.00       22.73     11.18 o
  10   0   8       37.66       41.10      7.50 o
  11   0   8      119.49      110.59     11.28 o
  12   0   8       90.00       80.43     29.80 o
  13   0   8        0.57       12.19      6.80 o
   0   1   8       45.26       47.94      2.32 o
   1   1   8      137.71      152.33      2.43 o
   2   1   8      684.13      693.94      5.43 o
   3   1   8       96.16      109.85      2.37 o
   4   1   8      602.91      633.59      5.77 o
   5   1   8      152.53      164.67      3.29 o
   6   1   8      182.66      186.66     14.09 o
   7   1   8      171.65      195.73      7.52 o
   8   1   8      181.65      182.50      7.71 o
   9   1   8       76.62       66.44      8.74 o
  10   1   8       14.42       14.61      5.09 o
  11   1   8        3.86        2.40      4.53 o
  12   1   8      115.68      126.82      8.38 o
  13   1   8       11.67       20.84      4.39 o
  14   1   8       53.31      -12.63     12.97 o
   0   2   8      292.75      282.33      4.62 o
   1   2   8      267.89      250.52      3.27 o
   2   2   8      897.60      905.42      6.46 o
   3   2   8       95.40       92.00      2.39 o
   4   2   8       37.67       36.56      2.13 o
   5   2   8        4.94        1.85      1.26 o
   6   2   8      355.44      358.35      7.00 o
   7   2   8      528.46      510.40     11.55 o
   8   2   8       57.14       64.69      5.63 o
   9   2   8       38.76       32.20      5.02 o
  10   2   8       89.10       72.41      6.54 o
  11   2   8        9.67        9.71      6.42 o
  12   2   8        2.73        5.03      6.24 o
  13   2   8       15.01        6.05      7.97 o
  14   2   8       30.22       45.34      8.55 o
   0   3   8      295.51      294.37      4.78 o
   1   3   8      290.11      307.74      3.68 o
   2   3   8       11.29        9.31      1.13 o
   3   3   8       88.68       83.43      2.17 o
   4   3   8       54.09       44.62      1.78 o
   5   3   8      507.25      491.61      6.51 o
   6   3   8      237.28      224.86      5.15 o
   7   3   8      303.48      317.30     10.78 o
   8   3   8      178.97      175.23      7.56 o
   9   3   8       47.07       39.75      5.31 o
  10   3   8       20.39       18.44      4.01 o
  11   3   8       46.88       48.45      6.01 o
  12   3   8        2.68       16.93      7.46 o
  13   3   8        9.34       16.76      6.46 o
  14   3   8       30.39       70.31     10.37 o
   0   4   8       45.19       52.49      2.51 o
   1   4   8      169.51      183.73      3.07 o
   2   4   8      161.99      155.05      2.83 o
   3   4   8      705.90      699.83      6.12 o
   4   4   8      114.47      119.83      3.62 o
   5   4   8      153.13      168.63      4.65 o
   6   4   8       28.38       25.78      3.97 o
   7   4   8       37.71       39.95      3.40 o
   8   4   8      153.85      162.28      7.52 o
   9   4   8        6.11       -1.87      3.38 o
  10   4   8        8.21        8.21      3.53 o
  11   4   8       49.09       55.30      8.67 o
  12   4   8        6.13       -3.34      3.34 o
  13   4   8       15.63       15.37     11.39 o
  14   4   8        2.39       10.54      5.18 o
   0   5   8      171.84      148.92      4.36 o
   1   5   8      653.54      651.87      6.19 o
   2   5   8      162.92      175.48      3.69 o
   3   5   8       89.54       92.62      3.13 o
   4   5   8       56.95       58.87      3.26 o
   5   5   8      416.40      373.76      8.16 o
   6   5   8       24.47       22.19      2.77 o
   7   5   8       26.66       31.20      2.99 o
   8   5   8       77.37       83.11      7.38 o
   9   5   8      109.20      127.17      7.35 o
  10   5   8      238.38      233.12      9.48 o
  11   5   8       10.43       11.00      3.53 o
  12   5   8       61.04       51.18      8.82 o
  13   5   8       26.10       19.89      7.29 o
   0   6   8        2.24       -0.08      1.97 o
   1   6   8      185.80      184.21      4.11 o
   2   6   8      490.46      475.74      7.08 o
   3   6   8       31.75       35.49      3.30 o
   4   6   8      225.22      231.13      6.74 o
   5   6   8       39.43       28.89      3.32 o
   6   6   8      381.15      365.24      8.84 o
   7   6   8      107.93      105.81      5.35 o
   8   6   8       85.62       90.54      5.47 o
   9   6   8      110.80      122.54      7.10 o
  10   6   8      164.87      168.57      9.78 o
  11   6   8       19.57       19.47      7.59 o
  12   6   8       20.07       40.92      7.57 o
  13   6   8       20.96       23.05     31.15 o
   0   7   8      374.27      386.23     10.96 o
   1   7   8       68.79       78.62      6.92 o
   2   7   8      149.46      146.00     10.33 o
   3   7   8      111.10      108.95      5.61 o
   4   7   8      111.44       99.84      5.71 o
   5   7   8      360.25      326.40     11.77 o
   6   7   8       24.88       31.33      4.18 o
   7   7   8        2.95        0.82      2.16 o
   8   7   8       83.27       89.45      5.55 o
   9   7   8       52.74       47.43      4.57 o
  10   7   8       35.95       35.19      8.52 o
  11   7   8       15.33       16.62      5.71 o
  12   7   8        3.70        7.96     10.89 o
  13   7   8        7.26       -2.07     10.66 o
   0   8   8      130.31      132.36     15.47 o
   1   8   8      558.82      582.92     13.13 o
   2   8   8       36.07       41.73      4.70 o
   3   8   8       51.73       52.45      5.41 o
   4   8   8      411.72      397.19     11.80 o
   5   8   8      180.87      180.00      8.58 o
   6   8   8       89.79       91.59      7.63 o
   7   8   8       14.38       11.45      3.33 o
   8   8   8       14.87       10.28      6.10 o
   9   8   8       11.37        6.41      4.30 o
  10   8   8       35.10       29.17      5.86 o
  11   8   8       12.59        2.99      4.98 o
  12   8   8       10.37       24.82     12.27 o
   0   9   8      703.39      634.94     29.14 o
   1   9   8      174.81      162.83     11.63 o
   2   9   8       34.09       37.81      5.23 o
   3   9   8       32.66       31.86      4.84 o
   4   9   8       34.81       32.94      5.07 o
   5   9   8       23.47       32.87     10.64 o
   6   9   8      113.25      120.11      7.85 o
   7   9   8       33.12       32.22      5.22 o
   8   9   8       10.15       16.90      3.59 o
   9   9   8       16.08       16.40      3.55 o
  10   9   8       29.04       35.88      6.86 o
  11   9   8        3.45        9.75      8.03 o
  12   9   8       22.44       31.49      7.23 o
   0  10   8      992.67      973.39     35.47 o
   1  10   8       59.11       57.70      7.40 o
   2  10   8       91.69       76.61      6.57 o
   3  10   8       12.30       15.66      3.81 o
   4  10   8      110.80      113.94      8.09 o
   5  10   8      124.87      132.52     11.06 o
   6  10   8       48.02       53.03      6.76 o
   7  10   8       21.03       20.45      5.92 o
   8  10   8       11.19        9.19      3.44 o
   9  10   8       14.36       10.96      4.57 o
  10  10   8        2.15        3.45      3.65 o
  11  10   8       36.48        6.18     16.39 o
   0  11   8      115.93      124.09     13.93 o
   1  11   8      117.75      120.79      9.89 o
   2  11   8       83.44       78.52      5.92 o
   3  11   8       20.35       22.73      4.58 o
   4  11   8       15.70       15.24      4.42 o
   5  11   8       35.01       28.61      5.20 o
   6  11   8       31.05       26.56      5.23 o
   7  11   8       66.60       76.26      8.02 o
   8  11   8       35.66       31.17      6.85 o
   9  11   8      116.24      114.67      8.62 o
  10  11   8       18.13        6.43      4.11 o
  11  11   8        3.90        2.97      7.65 o
   0  12   8       22.75       27.61      9.26 o
   1  12   8        3.54        2.62      4.06 o
   2  12   8       18.27       11.86      8.98 o
   3  12   8       51.29       41.93      5.01 o
   4  12   8      118.56      115.27      9.36 o
   5  12   8       30.41       32.46      5.89 o
   6  12   8       42.94       40.33      6.54 o
   7  12   8       34.28       36.97      6.36 o
   8  12   8       22.20       30.85      5.49 o
   9  12   8       33.14       48.43      6.47 o
  10  12   8       23.91       23.72      5.51 o
   0  13   8       15.78        8.68      6.39 o
   1  13   8       58.54       83.48     10.15 o
   2  13   8       60.45       72.00      9.62 o
   3  13   8       40.17       47.31      5.50 o
   4  13   8       10.29       33.86      8.88 o
   5  13   8       20.48       19.62      5.40 o
   6  13   8      105.07      113.75     10.15 o
   7  13   8       10.86       11.69      5.74 o
   8  13   8        6.20        7.45      5.22 o
   9  13   8       20.03        9.99      5.07 o
   0  14   8       21.31        7.00      8.32 o
   1  14   8       29.25       32.19      7.16 o
   2  14   8       22.57       24.28      6.57 o
   3  14   8        7.10       15.77      5.59 o
   4  14   8       23.50       20.16      5.84 o
   5  14   8       14.06       18.07      6.66 o
   6  14   8        1.72        2.26      6.07 o
   7  14   8      128.13      155.64     15.89 o
   8  14   8       29.05       36.81      7.80 o
   0  15   8       70.88       78.13     15.81 o
   1  15   8       37.21       61.02     14.24 o
   2  15   8       41.75       29.53      7.79 o
   3  15   8       16.09       21.87      8.43 o
   4  15   8       63.43       76.21      8.90 o
   5  15   8       10.39        8.35      5.08 o
   6  15   8       23.83        8.93      6.09 o
   7  15   8        1.68        1.27      6.36 o
   0  16   8       21.74       26.36      9.97 o
   1  16   8       19.39       28.80     10.61 o
   2  16   8       44.22       61.47      9.91 o
   3  16   8        4.82       -0.48      5.11 o
   4  16   8        9.01        3.13      5.01 o
   5  16   8       13.16       11.18      7.44 o
   0  17   8        5.63        7.04      7.32 o
   1  17   8        8.52        6.78      7.45 o
   2  17   8       13.72        0.51      5.60 o
   1   0   9      364.25      381.82      5.66 o
   2   0   9      277.34      290.16      5.62 o
   3   0   9       35.41       33.60      2.93 o
   4   0   9       92.62       94.17      3.89 o
   5   0   9       29.16       31.27      5.74 o
   6   0   9        0.24       -0.50      2.25 o
   7   0   9        7.44        2.71      7.91 o
   8   0   9      349.83      328.72     14.41 o
   9   0   9       12.51       12.76      5.99 o
  10   0   9        1.23       -5.13      7.06 o
  11   0   9       72.91       63.21     11.37 o
  12   0   9      128.95       52.69     17.06 o
  14   0   9       13.10       16.36      8.16 o
   0   1   9       40.44       38.02      2.27 o
   1   1   9       70.17       70.14      1.88 o
   2   1   9      120.01      113.33      3.34 o
   3   1   9       89.90       78.51      2.26 o
   4   1   9      238.60      241.36      4.03 o
   5   1   9       53.24       54.76      3.42 o
   6   1   9      151.96      151.98      6.88 o
   7   1   9        0.96        1.29      2.56 o
   8   1   9      157.66      153.58     11.06 o
   9   1   9       35.50       31.86      4.78 o
  10   1   9       83.22       91.32      7.31 o
  11   1   9       52.79       47.48      5.98 o
  12   1   9       65.24       97.61     13.40 o
  13   1   9        3.27       19.20     10.20 o
  14   1   9        6.38       -6.14      6.14 o
   0   2   9       31.42       34.06      2.36 o
   1   2   9      479.79      495.91      4.70 o
   2   2   9      961.59      949.72      7.50 o
   3   2   9       88.77       87.88      2.61 o
   4   2   9      118.12      131.12      3.46 o
   5   2   9      117.31      121.79      4.88 o
   6   2   9      369.36      360.64      9.83 o
   7   2   9       43.03       35.77      5.12 o
   8   2   9      127.47      135.15      7.16 o
   9   2   9       19.95       22.27      4.31 o
  10   2   9        9.76       12.03      4.20 o
  11   2   9       52.15       56.82      6.52 o
  12   2   9       30.28       28.53      5.37 o
  13   2   9       19.48       26.63      7.42 o
  14   2   9       13.84        1.29      8.81 o
   0   3   9      267.90      272.40      5.14 o
   1   3   9       28.94       30.72      1.65 o
   2   3   9      142.59      139.46      2.95 o
   3   3   9      887.80      872.60      7.15 o
   4   3   9       87.53       79.47      3.17 o
   5   3   9       21.42       20.02      2.24 o
   6   3   9       71.46       70.83      5.87 o
   7   3   9        1.71       -0.71      2.70 o
   8   3   9       22.96       24.11      4.13 o
   9   3   9       17.80       17.73      4.10 o
  10   3   9       76.64       82.29      8.06 o
  11   3   9       68.06       84.70     12.57 o
  12   3   9       10.85        9.03      4.94 o
  13   3   9       12.16       24.27      7.49 o
   0   4   9      421.47      433.19      6.71 o
   1   4   9      442.78      426.07      5.04 o
   2   4   9      242.66      231.96      4.10 o
   3   4   9       49.57       64.42      3.21 o
   4   4   9       30.18       22.07      2.89 o
   5   4   9      529.54      516.10      8.76 o
   6   4   9      178.34      158.09      6.10 o
   7   4   9        2.57        4.79      3.09 o
   8   4   9      122.54      116.36      8.06 o
   9   4   9      196.53      186.13     11.95 o
  10   4   9        5.66       13.44      4.02 o
  11   4   9      112.76      129.73     11.73 o
  12   4   9       37.78       41.28      7.20 o
  13   4   9       25.96       33.79      7.56 o
   0   5   9      213.53      223.89      5.70 o
   1   5   9       18.55       21.77      1.55 o
   2   5   9       27.29       36.53      1.97 o
   3   5   9      378.44      374.36      7.31 o
   4   5   9      767.20      742.74     14.65 o
   5   5   9      138.12      138.91      6.28 o
   6   5   9       35.34       41.31      3.52 o
   7   5   9       41.96       37.14      4.69 o
   8   5   9      215.58      202.97      8.51 o
   9   5   9      165.20      158.41     11.25 o
  10   5   9       96.10      106.48     10.52 o
  11   5   9       16.87        8.55      8.64 o
  12   5   9       43.97       28.10      7.50 o
  13   5   9      125.78      128.15     17.97 o
   0   6   9       98.26      109.85      5.43 o
   1   6   9       24.69       26.76      2.21 o
   2   6   9      301.00      303.55      7.16 o
   3   6   9       79.14       72.40      5.08 o
   4   6   9       28.57       23.82      3.48 o
   5   6   9      163.90      151.18      7.07 o
   6   6   9       63.22       56.10      4.54 o
   7   6   9       81.17       75.09      5.17 o
   8   6   9       16.05        7.66      4.86 o
   9   6   9       33.48       44.33      6.51 o
  10   6   9       12.77       27.61      5.80 o
  11   6   9        9.17       14.91      5.02 o
  12   6   9       23.63       29.10      8.24 o
  13   6   9       37.78       32.90     13.87 o
   0   7   9      204.77      236.42     19.12 o
   1   7   9      268.16      270.33      7.80 o
   2   7   9      120.25      102.31      5.40 o
   3   7   9      447.25      419.54     10.05 o
   4   7   9        8.83       15.78      3.08 o
   5   7   9      328.67      318.77      9.38 o
   6   7   9       90.75       80.09      5.87 o
   7   7   9       45.14       45.67      4.53 o
   8   7   9        3.13        2.87      2.25 o
   9   7   9       40.66       42.58     12.79 o
  10   7   9       58.09       64.79      9.52 o
  11   7   9       31.97       41.47     11.28 o
  12   7   9        8.68       17.22     11.83 o
   0   8   9       47.22       50.00      9.48 o
   1   8   9      511.92      488.20     16.62 o
   2   8   9       81.23       84.47      6.20 o
   3   8   9      227.95      223.73      9.10 o
   4   8   9      118.92      137.15      8.82 o
   5   8   9       52.47       53.73      7.07 o
   6   8   9       11.48       18.62      4.16 o
   7   8   9        1.41        2.52      2.82 o
   8   8   9       36.53       43.89      5.19 o
   9   8   9       18.73       12.31      5.06 o
  10   8   9       95.73      102.14      9.35 o
  11   8   9       45.07       48.07      9.80 o
  12   8   9        8.23        3.90      5.10 o
   0   9   9      286.88      315.03     19.75 o
   1   9   9        2.68       10.82      4.15 o
   2   9   9       93.42       98.22      6.99 o
   3   9   9       43.40       40.30      7.72 o
   4   9   9      119.72      105.14      8.01 o
   5   9   9       17.14       29.99      7.56 o
   6   9   9      133.61      131.15     10.06 o
   7   9   9        1.52        4.72      4.35 o
   8   9   9        9.41        7.21      3.71 o
   9   9   9       11.91       12.00      3.58 o
  10   9   9       26.72       30.56     11.58 o
  11   9   9        4.94        9.59      5.62 o
   0  10   9       66.36       52.77     10.94 o
   1  10   9      111.92       95.43      9.91 o
   2  10   9       97.72       89.12      7.31 o
   3  10   9       99.74       94.35      9.02 o
   4  10   9       78.92       71.30      7.05 o
   5  10   9       11.19       21.60      9.24 o
   6  10   9       49.62       50.82      8.04 o
   7  10   9       22.94       20.53      5.13 o
   8  10   9       13.57       15.70      4.64 o
   9  10   9        0.51       -0.34      2.82 o
  10  10   9        0.49        2.80      4.74 o
  11  10   9       26.89       16.24     16.16 o
   0  11   9        3.86        8.19      5.39 o
   1  11   9       21.14       34.36      6.81 o
   2  11   9       58.32       52.13      8.09 o
   3  11   9        0.86        1.22      3.37 o
   4  11   9      325.52      353.73     23.66 o
   5  11   9       88.71       85.53      8.10 o
   6  11   9        6.60        6.17      3.85 o
   7  11   9       48.36       63.93      8.68 o
   8  11   9       43.54       44.92      6.61 o
   9  11   9       13.45        4.38      3.48 o
  10  11   9       34.63       27.78      6.15 o
   0  12   9       29.10       26.74      9.61 o
   1  12   9       91.89       98.42     11.18 o
   2  12   9       60.84       70.01      9.54 o
   3  12   9       12.44        5.57      6.52 o
   4  12   9      206.41      194.60     10.36 o
   5  12   9       49.82       58.82      7.37 o
   6  12   9        9.91       15.15      4.83 o
   7  12   9       20.52       21.14      5.70 o
   8  12   9       16.71       20.30      4.34 o
   9  12   9       22.06       29.28      5.60 o
   0  13   9        0.84        3.36      6.42 o
   1  13   9       31.59       32.11      7.43 o
   2  13   9       57.26       70.17     10.04 o
   3  13   9       35.11       29.65      7.87 o
   4  13   9       11.01       12.88      4.73 o
   5  13   9       16.94       21.04      5.59 o
   6  13   9       55.74       64.37      9.41 o
   7  13   9       51.16       61.85     13.45 o
   8  13   9        4.27        5.84      4.33 o
   9  13   9       14.37       24.73      6.19 o
   0  14   9        6.70       23.72      9.62 o
   1  14   9        1.85        1.45      4.64 o
   2  14   9       12.51       14.65      6.45 o
   3  14   9       12.69       17.66      9.38 o
   4  14   9       16.85        8.32     10.63 o
   5  14   9        7.31        7.59      5.54 o
   6  14   9      114.08      132.44     13.84 o
   7  14   9       17.80       22.96      6.07 o
   0  15   9       43.47       39.52     12.29 o
   1  15   9       34.52       35.96      9.69 o
   2  15   9        4.75       -1.50      4.67 o
   3  15   9       17.24       12.60      6.67 o
   4  15   9        7.10       10.72      5.56 o
   5  15   9        5.13       -3.87      6.11 o
   6  15   9       26.67       28.85      8.64 o
   0  16   9        8.51        5.57      7.76 o
   1  16   9       37.28       26.97     11.41 o
   2  16   9       12.30        2.62     13.45 o
   3  16   9       54.06       39.77     14.62 o
   4  16   9       86.94      104.74     13.18 o
   0   0  10       80.44       82.59      4.20 o
   1   0  10      583.25      592.52     10.08 o
   2   0  10      333.03      318.92      6.74 o
   3   0  10      472.40      487.79      8.34 o
   4   0  10        0.29        1.88      1.97 o
   5   0  10       12.89       11.46      4.66 o
   6   0  10       40.47       37.27      6.27 o
   7   0  10       81.33       67.15      7.99 o
   8   0  10       50.74       53.39      7.66 o
   9   0  10      110.11      139.74     15.77 o
  10   0  10        1.29       -0.77      5.12 o
  11   0  10        2.27       13.36      9.34 o
  12   0  10       72.95       65.25      9.85 o
   0   1  10      296.86      294.72      5.56 o
   1   1  10       48.85       44.39      1.82 o
   2   1  10      232.32      258.18      3.83 o
   3   1  10       93.25       85.61      2.59 o
   4   1  10      149.07      136.98      4.76 o
   5   1  10      156.59      157.55      6.91 o
   6   1  10      252.11      244.43      9.86 o
   7   1  10       11.42       17.17      3.26 o
   8   1  10      100.86       95.03      7.02 o
   9   1  10       23.31       19.71      4.54 o
  10   1  10       55.33       49.78      7.48 o
  11   1  10        3.48       -4.59      4.90 o
  12   1  10        7.34        5.37      4.49 o
  13   1  10       25.40       11.40      8.73 o
   0   2  10      111.68      111.89      4.55 o
   1   2  10      958.53      961.68      8.27 o
   2   2  10      288.45      283.90      4.25 o
   3   2  10       87.67       90.83      2.55 o
   4   2  10      100.84      109.78      4.44 o
   5   2  10      608.71      607.88     12.58 o
   6   2  10      156.36      157.24      7.21 o
   7   2  10      503.59      502.13     12.45 o
   8   2  10       51.39       49.60      7.05 o
   9   2  10       30.71       42.52      5.27 o
  10   2  10       79.34       68.82      6.80 o
  11   2  10       18.90       19.95      4.86 o
  12   2  10        0.28        4.28      6.28 o
  13   2  10       34.36       67.88     19.63 o
   0   3  10      110.50      123.72      4.11 o
   1   3  10       13.11       12.94      1.41 o
   2   3  10      129.64      120.90      3.47 o
   3   3  10      266.38      241.87      6.23 o
   4   3  10       49.90       48.35      3.29 o
   5   3  10      486.34      486.85     10.85 o
   6   3  10       71.44       76.61      5.81 o
   7   3  10       61.07       59.01      5.67 o
   8   3  10      128.35      101.44      6.61 o
   9   3  10       65.06       57.41      5.90 o
  10   3  10       38.64       46.13      5.67 o
  11   3  10       36.90       36.21      5.35 o
  12   3  10       90.00       96.01     10.36 o
  13   3  10      100.78       92.47     11.99 o
   0   4  10      226.58      212.56      5.71 o
   1   4  10       23.20       36.57      2.06 o
   2   4  10       53.17       47.08      2.31 o
   3   4  10      125.50      114.56      4.88 o
   4   4  10       59.63       57.59      4.28 o
   5   4  10       66.39       69.48      4.77 o
   6   4  10      272.42      253.56      8.91 o
   7   4  10       58.81       49.08      5.30 o
   8   4  10        0.99       -2.79      2.79 o
   9   4  10       34.53       39.08      4.88 o
  10   4  10       32.11       29.92      5.03 o
  11   4  10       14.00       18.19      4.64 o
  12   4  10       53.66       48.57      8.83 o
  13   4  10       54.20       54.09      9.14 o
   0   5  10       77.62       74.73      8.56 o
   1   5  10        8.95        8.49      1.40 o
   2   5  10      356.04      309.10      7.20 o
   3   5  10      293.71      279.20      8.06 o
   4   5  10       65.93       63.18      5.78 o
   5   5  10       13.72        9.25      2.63 o
   6   5  10       81.41       75.10      5.69 o
   7   5  10        7.09       10.35      3.60 o
   8   5  10      137.70      142.84      7.70 o
   9   5  10       39.31       41.18      5.25 o
  10   5  10       88.67       82.63      8.46 o
  11   5  10       15.57       25.89      6.22 o
  12   5  10      304.98      336.13     17.60 o
  13   5  10       11.30       17.68     11.65 o
   0   6  10      229.07      207.26      7.61 o
   1   6  10      173.67      167.93      5.48 o
   2   6  10      102.62      107.69      4.63 o
   3   6  10       55.00       52.38      4.62 o
   4   6  10       28.50       23.51      5.69 o
   5   6  10      166.30      160.13     14.42 o
   6   6  10       23.00       23.73      3.38 o
   7   6  10      193.00      184.85     11.32 o
   8   6  10       88.63       88.72      7.04 o
   9   6  10       80.55       74.83     10.51 o
  10   6  10       11.91        9.45      9.07 o
  11   6  10       29.00       40.29     12.09 o
  12   6  10       13.23       20.46      8.08 o
   0   7  10      278.42      309.72     18.73 o
   1   7  10      240.46      212.45      8.70 o
   2   7  10      158.59      149.09      6.31 o
   3   7  10      152.93      143.68      6.58 o
   4   7  10       28.87       35.05      5.51 o
   5   7  10       95.65      113.98      6.52 o
   6   7  10       23.12       23.54      3.48 o
   7   7  10        4.47        8.70      3.19 o
   8   7  10        6.34        7.70      3.27 o
   9   7  10        5.60        7.02      3.94 o
  10   7  10       13.89       25.80      8.15 o
  11   7  10        3.56        0.42      9.20 o
  12   7  10        0.56       10.47     10.88 o
   0   8  10      145.65      151.07     14.26 o
   1   8  10      110.44      116.67      9.15 o
   2   8  10      115.86       96.46      6.78 o
   3   8  10      170.79      165.13      8.15 o
   4   8  10       19.76       17.37      4.17 o
   5   8  10      147.29      146.50      8.29 o
   6   8  10       82.96       81.66     15.03 o
   7   8  10       38.94       59.52      5.66 o
   8   8  10        9.45       15.61      4.82 o
   9   8  10       10.50        5.21      6.88 o
  10   8  10       23.83       25.98      8.20 o
  11   8  10       33.64       51.18      9.42 o
   0   9  10       83.23      106.90     12.66 o
   1   9  10       56.25       54.90      8.78 o
   2   9  10       23.83       25.44      5.78 o
   3   9  10       10.06       14.17      3.93 o
   4   9  10      154.28      162.45      8.95 o
   5   9  10       31.66       38.56      7.34 o
   6   9  10       14.90       12.66      4.54 o
   7   9  10        7.85        8.17      3.64 o
   8   9  10        3.29        8.60      7.48 o
   9   9  10       14.57       19.61      5.66 o
  10   9  10       45.51       52.49     13.61 o
  11   9  10       35.67       55.99      9.06 o
   0  10  10      229.30      256.90     19.26 o
   1  10  10       25.32       19.44      5.44 o
   2  10  10      109.16      110.16     10.78 o
   3  10  10       33.24       43.13      5.74 o
   4  10  10       48.47       44.78      5.86 o
   5  10  10       26.25       30.85      5.23 o
   6  10  10       25.03       31.50      6.88 o
   7  10  10        5.70        4.50      5.10 o
   8  10  10        7.31        9.13      4.62 o
   9  10  10      130.50      154.25     10.16 o
  10  10  10       11.75        4.72     10.07 o
   0  11  10       25.87       24.08      8.37 o
   1  11  10       10.27       11.28      4.76 o
   2  11  10       36.99       39.88      7.44 o
   3  11  10       15.82       14.00      5.37 o
   4  11  10       28.26       27.87      5.41 o
   5  11  10       35.32       23.89      5.24 o
   6  11  10       57.06       67.18      7.80 o
   7  11  10       52.98       57.93      8.66 o
   8  11  10       17.41       20.11      5.28 o
   9  11  10       30.91       28.68      6.23 o
  10  11  10       48.56       39.10     13.97 o
   0  12  10        7.19        9.42      7.52 o
   1  12  10       65.27       76.05     11.16 o
   2  12  10       12.49       13.79      5.34 o
   3  12  10      209.67      200.91     13.56 o
   4  12  10       34.16       41.79      7.70 o
   5  12  10        7.52       13.18      4.45 o
   6  12  10       22.51       27.18      6.08 o
   7  12  10       57.59       67.21      8.24 o
   8  12  10       22.43       13.46      8.14 o
   9  12  10       13.60       11.16      5.44 o
   0  13  10       12.18        8.42      7.52 o
   1  13  10        6.38       12.58      5.90 o
   2  13  10       10.01       11.96      5.39 o
   3  13  10      101.55       99.67     11.87 o
   4  13  10       14.99       16.40      7.28 o
   5  13  10       32.31       29.41      6.22 o
   6  13  10       47.74       53.02      7.70 o
   7  13  10       17.76       18.42      6.17 o
   8  13  10      137.10      159.26     13.42 o
   0  14  10        2.72        7.16      7.02 o
   1  14  10       49.78       49.67      8.99 o
   2  14  10        1.45        1.36      5.17 o
   3  14  10       37.28       48.24      8.97 o
   4  14  10       35.83       36.67      7.99 o
   5  14  10       14.80       57.70     12.94 o
   6  14  10        1.28        1.19      5.18 o
   7  14  10      105.35      129.68     11.44 o
   0  15  10       11.23       12.79      8.67 o
   1  15  10        6.86       11.34      6.47 o
   2  15  10        7.52       10.87      6.51 o
   3  15  10        2.85       -7.17     10.87 o
   4  15  10       28.29       37.43      8.27 o
   5  15  10       13.94       -5.94     12.71 o
   0  16  10        1.92       -0.67      6.79 o
   1  16  10       21.28       -2.06     21.12 o
   2  16  10       45.56       55.04      9.77 o
   1   0  11        7.93        1.97      1.86 o
   2   0  11      194.05      187.30      5.11 o
   3   0  11        6.88        9.22      2.40 o
   4   0  11      211.88      210.19     10.83 o
   5   0  11       27.36       25.50      5.70 o
   6   0  11       14.10       23.81      5.81 o
   7   0  11        9.85       18.10      5.16 o
   8   0  11      184.45      174.64     11.86 o
   9   0  11        5.41       18.21      6.15 o
  10   0  11       72.20       65.95      9.66 o
  11   0  11       10.44        4.89      6.89 o
  12   0  11       89.64       79.93     17.01 o
  13   0  11       36.37       47.43     12.21 o
   0   1  11        1.22        0.92      1.49 o
   1   1  11        7.56        7.14      2.21 o
   2   1  11      622.88      610.19      7.18 o
   3   1  11       91.28       96.58      3.55 o
   4   1  11      107.15      121.46      8.42 o
   5   1  11       12.16       10.66      3.36 o
   6   1  11      113.96      121.94      6.81 o
   7   1  11       24.18       26.02      4.23 o
   8   1  11       74.92       65.84      7.09 o
   9   1  11        4.25        2.54      3.64 o
  10   1  11       32.81       31.42      5.39 o
  11   1  11        7.45       11.41      6.82 o
  12   1  11       38.48       53.11     10.22 o
  13   1  11        7.04       13.45      5.52 o
   0   2  11       24.56       22.19      3.10 o
   1   2  11      605.30      575.31      6.47 o
   2   2  11       23.49       25.61      1.84 o
   3   2  11       12.21       11.41      2.63 o
   4   2  11      169.78      167.17      5.97 o
   5   2  11      107.02      123.86      6.54 o
   6   2  11      206.15      202.73      9.33 o
   7   2  11       68.61       70.46      6.12 o
   8   2  11      187.98      164.97      8.21 o
   9   2  11      119.55      116.53      8.58 o
  10   2  11       53.19       42.57      5.87 o
  11   2  11       31.02       31.06      5.29 o
  12   2  11       27.91       44.28      8.28 o
  13   2  11       25.92      -10.05     10.05 o
   0   3  11       14.89       13.74      2.87 o
   1   3  11      140.90      129.18      3.53 o
   2   3  11      424.35      388.17      6.87 o
   3   3  11      808.88      799.60     10.84 o
   4   3  11      177.21      179.37      6.26 o
   5   3  11       25.43       24.12      3.95 o
   6   3  11        1.00       -1.02      2.60 o
   7   3  11       23.04       22.02      4.39 o
   8   3  11        5.00        6.31      3.51 o
   9   3  11        8.95        6.28      4.41 o
  10   3  11       62.33       52.64      5.99 o
  11   3  11       56.84       29.13     16.16 o
  12   3  11      108.98       72.27     19.62 o
  13   3  11       23.56       33.49     10.30 o
   0   4  11       56.71       65.22      7.91 o
   1   4  11      120.73      121.14      3.93 o
   2   4  11      113.69      111.43      6.46 o
   3   4  11        8.44       10.58      3.01 o
   4   4  11       85.18       81.24      5.91 o
   5   4  11       75.43       81.39      6.89 o
   6   4  11        0.32       -3.56      3.56 o
   7   4  11       16.27        5.63      3.43 o
   8   4  11       17.58       16.00      4.21 o
   9   4  11      143.01      133.89      8.07 o
  10   4  11        5.57        3.61      4.63 o
  11   4  11       45.30       53.19      7.35 o
  12   4  11       68.14       86.76     11.08 o
   0   5  11        0.25        1.51      2.72 o
   1   5  11      239.97      235.11      6.97 o
   2   5  11       97.57       95.32      5.41 o
   3   5  11       63.88       49.33      4.45 o
   4   5  11       27.04       22.40      4.73 o
   5   5  11       83.51       81.69      6.17 o
   6   5  11       32.65       27.56      4.37 o
   7   5  11        6.46        8.50      3.41 o
   8   5  11       25.87       18.08      4.27 o
   9   5  11      129.77      144.62      8.77 o
  10   5  11       22.37       31.82     11.09 o
  11   5  11      131.35      138.84     12.14 o
  12   5  11        1.20       16.98      6.38 o
   0   6  11       10.72        1.69      3.35 o
   1   6  11       50.42       59.03      6.00 o
   2   6  11       59.57       64.42      5.01 o
   3   6  11       39.91       37.36      4.86 o
   4   6  11       76.85       74.64      5.29 o
   5   6  11        9.86       17.74      3.13 o
   6   6  11        6.19        6.87      3.38 o
   7   6  11        2.90        3.74      3.36 o
   8   6  11        5.48       -0.71      4.10 o
   9   6  11       17.78       19.99      4.78 o
  10   6  11       46.85       22.06     12.37 o
  11   6  11        5.43       -1.31      9.15 o
  12   6  11        2.61        1.37      9.78 o
   0   7  11       28.34       32.43      9.69 o
   1   7  11       15.83       18.36      4.11 o
   2   7  11      106.04      101.04      6.65 o
   3   7  11      213.56      204.01      7.77 o
   4   7  11       45.37       45.46      4.75 o
   5   7  11      105.15      113.28      8.83 o
   6   7  11       14.13       17.18      3.58 o
   7   7  11       28.72       29.95      7.53 o
   8   7  11        5.87        6.61      4.76 o
   9   7  11       75.14       74.00      6.95 o
  10   7  11        5.87        6.68      8.14 o
  11   7  11       20.65       52.90     19.88 o
   0   8  11       14.83       13.26      6.66 o
   1   8  11      647.50      616.00     19.67 o
   2   8  11       12.06        9.77      4.26 o
   3   8  11       74.56       83.10      6.96 o
   4   8  11        4.57       11.00      3.23 o
   5   8  11       20.59       18.25      3.57 o
   6   8  11       30.99       34.57      4.66 o
   7   8  11       22.88       23.47      8.28 o
   8   8  11       10.45       10.55      4.71 o
   9   8  11       77.14       72.36     10.91 o
  10   8  11       26.19       23.25     11.81 o
  11   8  11       31.67        9.04     26.17 o
   0   9  11       39.04       45.02      9.96 o
   1   9  11       29.32       26.65     10.84 o
   2   9  11       18.72       26.19      5.93 o
   3   9  11       81.23       87.54      9.62 o
   4   9  11       78.22       73.53      7.18 o
   5   9  11        2.93       -0.84      3.37 o
   6   9  11        1.17        0.60      3.44 o
   7   9  11       38.33       29.11      4.71 o
   8   9  11       37.26       48.42      7.12 o
   9   9  11        2.27        8.65      7.08 o
  10   9  11        3.80       11.47     11.67 o
   0  10  11       58.41       39.33     10.06 o
   1  10  11       49.03       51.80      8.10 o
   2  10  11       75.74       73.28      9.43 o
   3  10  11       41.44       48.51      8.15 o
   4  10  11       11.29       14.79      4.51 o
   5  10  11        2.07        3.63      3.73 o
   6  10  11       49.82       42.14      7.75 o
   7  10  11        5.98       12.63      4.29 o
   8  10  11       59.06       53.44      8.68 o
   9  10  11        2.78        9.37     10.65 o
  10  10  11        3.43        9.99     18.86 o
   0  11  11        1.30       -0.67      5.55 o
   1  11  11       24.11       24.29      6.65 o
   2  11  11        8.40       10.03      5.18 o
   3  11  11       18.94       20.22      6.11 o
   4  11  11       67.77       71.49     13.21 o
   5  11  11        3.17        3.73      4.06 o
   6  11  11       20.95       16.43      5.13 o
   7  11  11        5.69       17.63      8.86 o
   8  11  11       15.41       16.25     11.58 o
   9  11  11        0.09        5.48      9.53 o
   0  12  11        4.75        0.02      6.21 o
   1  12  11        1.54       -4.10      4.10 o
   2  12  11        0.26        3.60      4.67 o
   3  12  11       45.51       38.15      7.91 o
   4  12  11      194.77      225.49     14.58 o
   5  12  11        1.35        4.71      4.22 o
   6  12  11       12.40       13.44      5.23 o
   7  12  11       34.66       22.90      6.19 o
   8  12  11       71.99       66.95      8.45 o
   0  13  11       10.15       10.38      8.09 o
   1  13  11        1.94        5.05      5.24 o
   2  13  11       66.50       75.18     10.67 o
   3  13  11       85.86      108.05     12.56 o
   4  13  11       11.05       -2.63     11.29 o
   5  13  11        3.12        5.59      6.33 o
   6  13  11        5.16       14.21      6.09 o
   7  13  11       34.73       34.48      6.91 o
   0  14  11        2.66        1.52      7.03 o
   1  14  11       28.40       26.59     13.16 o
   2  14  11       19.04       31.92      9.93 o
   3  14  11        2.46        1.96      5.92 o
   4  14  11       55.08       36.10     28.33 o
   5  14  11        1.07        0.92      6.73 o
   6  14  11        8.29       17.49      6.72 o
   0  15  11       72.32       45.49     13.35 o
   1  15  11        2.10        0.44      5.18 o
   2  15  11        0.39        2.45      5.61 o
   3  15  11        2.95       -0.33      5.93 o
   0   0  12      169.73      138.99      7.85 o
   1   0  12       83.06       86.44      5.36 o
   2   0  12      465.77      448.78      9.57 o
   3   0  12      662.98      669.89     13.82 o
   4   0  12       66.68       79.79     14.02 o
   5   0  12       22.08       22.19      5.51 o
   6   0  12        2.10        1.84      4.25 o
   7   0  12       23.27       16.75      5.87 o
   8   0  12        5.93        9.00      8.01 o
   9   0  12      172.21      169.94     17.08 o
  10   0  12       30.25       32.21      7.64 o
  11   0  12      104.46       89.91     16.29 o
  12   0  12       57.82       81.52     15.27 o
   0   1  12       11.13       11.82      2.19 o
   1   1  12       20.96       26.44      2.78 o
   2   1  12       93.59       95.29      4.52 o
   3   1  12       30.50       32.06      3.39 o
   4   1  12       33.64       30.55      4.10 o
   5   1  12       30.67       36.72      4.57 o
   6   1  12       32.12       34.44      4.76 o
   7   1  12       83.00       88.72      6.97 o
   8   1  12       13.54       23.58      4.42 o
   9   1  12        2.44        0.18      3.27 o
  10   1  12       17.40       10.72      4.26 o
  11   1  12       14.50       18.79      7.09 o
  12   1  12        2.11       14.32      7.85 o
   0   2  12       47.90       68.92     10.00 o
   1   2  12      296.50      291.50      5.67 o
   2   2  12      545.19      523.48      8.59 o
   3   2  12       22.89       21.95      3.01 o
   4   2  12        0.64        1.18      2.62 o
   5   2  12      121.60      142.13      9.64 o
   6   2  12      171.51      157.71      7.69 o
   7   2  12       47.39       43.69      6.00 o
   8   2  12       17.81       19.57      4.37 o
   9   2  12       16.50       16.34      5.40 o
  10   2  12       28.95       25.28      4.95 o
  11   2  12       33.42       42.88      8.85 o
  12   2  12       16.16       24.93      7.36 o
   0   3  12        4.63        5.02      3.48 o
   1   3  12      150.49      159.02      5.97 o
   2   3  12       41.81       33.38      3.30 o
   3   3  12      189.96      189.13      7.61 o
   4   3  12       43.23       46.24      4.84 o
   5   3  12      208.22      191.16      8.95 o
   6   3  12      236.66      254.54      9.28 o
   7   3  12       70.02       62.71      6.06 o
   8   3  12       61.33       69.61      6.64 o
   9   3  12       14.34       11.01      3.79 o
  10   3  12       90.27      111.61     10.28 o
  11   3  12        2.67        4.02      4.58 o
  12   3  12       11.98       16.34      6.46 o
   0   4  12      107.57      113.20     11.69 o
   1   4  12       30.84       27.31      3.47 o
   2   4  12        8.42       15.26      3.66 o
   3   4  12       41.69       38.11      4.34 o
   4   4  12       59.78       54.61      5.36 o
   5   4  12       40.84       44.60      5.64 o
   6   4  12       19.06       17.55      3.73 o
   7   4  12       44.22       41.20      5.26 o
   8   4  12        2.03        4.60      3.65 o
   9   4  12        7.67        7.67      5.19 o
  10   4  12       56.58       67.75      8.35 o
  11   4  12        2.96       19.18      6.71 o
  12   4  12       56.64       52.71      9.11 o
   0   5  12       12.27       12.13      4.16 o
   1   5  12       28.37       27.49      4.22 o
   2   5  12       29.01       24.13      3.94 o
   3   5  12       58.34       58.97      5.53 o
   4   5  12       19.78       23.56      4.09 o
   5   5  12       46.73       46.62      4.85 o
   6   5  12       32.82       32.07      4.66 o
   7   5  12        6.85       10.52      3.57 o
   8   5  12        0.60        2.32      3.98 o
   9   5  12      150.23      152.75      8.87 o
  10   5  12       10.32       20.71      6.96 o
  11   5  12        3.49       -3.10      9.30 o
   0   6  12       59.23       43.93      9.26 o
   1   6  12       14.07       15.48      3.73 o
   2   6  12       81.24       91.79      7.00 o
   3   6  12       33.54       29.15      3.89 o
   4   6  12       34.71       37.81      4.31 o
   5   6  12       34.73       29.54      4.44 o
   6   6  12       17.66       14.14      4.05 o
   7   6  12       47.20       48.03      5.73 o
   8   6  12       27.90       27.30      4.98 o
   9   6  12       19.07       12.51      5.07 o
  10   6  12       25.52       45.55      8.57 o
  11   6  12       26.25       50.50     13.66 o
   0   7  12      230.69      231.17     17.21 o
   1   7  12      103.14      104.99      7.61 o
   2   7  12      112.38      120.31      7.81 o
   3   7  12       54.65       63.73      6.45 o
   4   7  12        7.87       12.34      7.42 o
   5   7  12       27.65       28.90      4.43 o
   6   7  12       62.34       53.48      5.82 o
   7   7  12        2.03        5.36      3.74 o
   8   7  12       19.36       28.53      6.23 o
   9   7  12       42.84       30.09      8.28 o
  10   7  12        9.30       14.67      6.06 o
  11   7  12        4.23       -2.29      3.91 o
   0   8  12       50.24       58.33     11.20 o
   1   8  12       24.33       24.76      5.67 o
   2   8  12       24.96       23.03      5.99 o
   3   8  12        1.90        3.51      3.04 o
   4   8  12       39.29       34.10      4.66 o
   5   8  12      237.51      239.24      9.32 o
   6   8  12       72.78       65.75      6.32 o
   7   8  12        5.26        3.38      4.62 o
   8   8  12       16.75       23.13      5.94 o
   9   8  12       56.19       71.92     10.26 o
  10   8  12        8.92       14.34      9.58 o
   0   9  12       38.28       28.68      9.01 o
   1   9  12       41.83       48.69      8.08 o
   2   9  12       38.57       45.16      7.36 o
   3   9  12       35.49       37.97      7.12 o
   4   9  12       63.49       52.44      8.26 o
   5   9  12       28.63       28.67      5.42 o
   6   9  12       39.29       27.86      4.88 o
   7   9  12       17.53       15.46      7.70 o
   8   9  12       39.85       34.46      8.02 o
   9   9  12        6.23        1.68      9.96 o
  10   9  12        8.10       14.61     10.85 o
   0  10  12       13.70       16.08      8.09 o
   1  10  12       28.40       27.34      6.55 o
   2  10  12       52.57       42.72      7.76 o
   3  10  12        5.81        5.43      4.83 o
   4  10  12       13.07       14.40      5.60 o
   5  10  12       76.25       89.09     10.57 o
   6  10  12       10.11        9.70      4.20 o
   7  10  12        8.78        7.01      5.52 o
   8  10  12        8.24        4.34      5.78 o
   9  10  12       33.01       32.28     12.07 o
   0  11  12       24.01       18.43      8.64 o
   1  11  12       18.62       14.98      5.52 o
   2  11  12      146.63      154.22     12.00 o
   3  11  12       16.62       11.98      7.59 o
   4  11  12       40.60       38.74      8.04 o
   5  11  12       22.23       19.84      6.33 o
   6  11  12       31.56       27.93      6.60 o
   7  11  12        9.45        9.98      5.96 o
   8  11  12        9.98       17.21     15.52 o
   0  12  12       53.25       51.74     12.26 o
   1  12  12       55.88       51.26      9.20 o
   2  12  12       23.07       28.12      7.25 o
   3  12  12      149.01      157.34     13.59 o
   4  12  12        4.82        8.69      5.69 o
   5  12  12       24.26       27.98      7.64 o
   6  12  12       50.49       45.77      8.71 o
   7  12  12       27.68       25.38      6.21 o
   0  13  12        4.68        6.27      6.90 o
   1  13  12       49.13       41.19     14.92 o
   2  13  12       50.94       56.58      9.85 o
   3  13  12       27.95       17.41      6.92 o
   4  13  12       35.67       26.83      7.94 o
   5  13  12       43.09       36.59     10.38 o
   6  13  12        4.25        5.56      7.38 o
   0  14  12       42.82       36.73     11.96 o
   1  14  12        3.39        2.02      5.50 o
   2  14  12       52.23       68.58     10.87 o
   3  14  12        9.89        3.33      5.77 o
   4  14  12        8.00       16.38      8.13 o
   0  15  12       12.59       12.11      9.58 o
   1  15  12       63.67       64.30     11.17 o
   1   0  13      409.41      373.19     16.39 o
   2   0  13       54.46       53.06      5.32 o
   3   0  13       24.97       22.62      5.17 o
   4   0  13       24.68       20.23      8.15 o
   5   0  13        0.18        2.38      3.97 o
   6   0  13      180.68      227.08     12.84 o
   7   0  13       74.99       80.51      9.59 o
   8   0  13       47.01       41.13      8.18 o
   9   0  13        1.09        4.86      4.47 o
  10   0  13       21.69       35.57     11.73 o
  11   0  13       97.31      110.74     17.57 o
  12   0  13       10.54       14.40      9.35 o
   0   1  13       27.47       31.01      4.09 o
   1   1  13       59.93       67.14      4.26 o
   2   1  13       16.64       19.17      2.83 o
   3   1  13       16.23       23.82      3.75 o
   4   1  13      201.64      221.63      8.27 o
   5   1  13      106.92      117.82      6.91 o
   6   1  13       23.46       23.22      4.23 o
   7   1  13       22.21       16.13      4.27 o
   8   1  13       52.69       43.24      6.59 o
   9   1  13       41.26       41.83      6.66 o
  10   1  13       17.41       21.99      7.37 o
  11   1  13        0.81        4.79      5.70 o
  12   1  13        7.68        6.56      6.05 o
   0   2  13       75.35       78.19      9.74 o
   1   2  13      107.10      112.85      5.77 o
   2   2  13      118.61      121.31      6.04 o
   3   2  13       98.69       99.52      5.89 o
   4   2  13       17.45       17.10      3.62 o
   5   2  13       37.05       33.05      4.78 o
   6   2  13       81.41       82.59      6.76 o
   7   2  13       41.91       47.48      5.71 o
   8   2  13      150.45      133.52      8.11 o
   9   2  13        0.84        4.69      3.48 o
  10   2  13        1.18        7.87      5.29 o
  11   2  13      114.89      107.65     12.31 o
   0   3  13       61.15       61.38      6.49 o
   1   3  13       15.05       12.83      2.92 o
   2   3  13       13.38       16.11      3.97 o
   3   3  13      298.71      297.14      9.08 o
   4   3  13       38.97       35.83      8.57 o
   5   3  13       49.75       47.40      5.08 o
   6   3  13      129.15      125.95      7.62 o
   7   3  13        3.86       -0.04      3.64 o
   8   3  13        8.75        8.89      3.87 o
   9   3  13       53.95       51.54      6.39 o
  10   3  13       14.92       16.06     12.70 o
  11   3  13        3.42       16.64      6.25 o
   0   4  13       91.14       97.40      7.79 o
   1   4  13       30.31       21.32      3.84 o
   2   4  13      120.47      115.03      8.97 o
   3   4  13        3.15        8.31      3.72 o
   4   4  13       25.88       18.90      3.87 o
   5   4  13       78.34       84.14     12.54 o
   6   4  13       55.19       52.59      5.71 o
   7   4  13       80.64       71.56      6.71 o
   8   4  13       16.35       19.04      4.50 o
   9   4  13       33.86       32.19      5.41 o
  10   4  13       78.65       71.33     10.58 o
  11   4  13       27.52       42.80      9.26 o
   0   5  13       23.90       19.91      6.67 o
   1   5  13       36.89       28.24      4.50 o
   2   5  13        2.72        6.44      2.95 o
   3   5  13       53.06       48.24      9.42 o
   4   5  13       41.78       36.30      4.64 o
   5   5  13       61.32       61.68      6.02 o
   6   5  13        4.29        4.67      2.59 o
   7   5  13      132.49      135.31      8.08 o
   8   5  13       58.99       55.64      6.26 o
   9   5  13       89.15       88.86     11.10 o
  10   5  13       10.43       12.64      5.72 o
  11   5  13        9.19       27.93     12.28 o
   0   6  13       97.58       78.16     12.58 o
   1   6  13        6.57       12.13      3.33 o
   2   6  13       26.68       23.46      4.25 o
   3   6  13       18.01       25.86      4.27 o
   4   6  13        2.44        4.62      3.60 o
   5   6  13        1.26        4.55      3.30 o
   6   6  13        1.04       -1.50      3.18 o
   7   6  13        8.17       11.32      4.09 o
   8   6  13       49.70       42.80      5.85 o
   9   6  13        5.29        2.63      5.53 o
  10   6  13       17.87       13.41      5.77 o
   0   7  13       33.37       53.00     10.97 o
   1   7  13      181.78      175.72     11.20 o
   2   7  13       23.04       24.43      4.32 o
   3   7  13      153.01      154.73      9.31 o
   4   7  13       32.87       28.18      6.52 o
   5   7  13       10.05        7.77      2.59 o
   6   7  13       19.81       14.12      4.15 o
   7   7  13       29.32       29.61      5.17 o
   8   7  13       43.36       38.94      8.18 o
   9   7  13        7.68       11.99      6.04 o
  10   7  13        8.31       -0.99      8.19 o
   0   8  13       48.23       34.30      9.28 o
   1   8  13       25.37       31.52      6.43 o
   2   8  13      144.82      152.95     10.94 o
   3   8  13        4.48       11.26      3.71 o
   4   8  13       15.32       14.28      4.30 o
   5   8  13       57.23       65.07      6.33 o
   6   8  13        2.60        7.52      3.58 o
   7   8  13        7.24        3.19      4.26 o
   8   8  13       22.13       18.41      7.02 o
   9   8  13       22.40       24.96      6.97 o
   0   9  13        6.94       10.71      6.58 o
   1   9  13       85.40       74.04      9.50 o
   2   9  13       28.99       23.79      6.16 o
   3   9  13       16.98       13.57      5.30 o
   4   9  13       12.94        7.30      5.02 o
   5   9  13        7.81        4.08      4.34 o
   6   9  13       23.98       33.29      6.01 o
   7   9  13        0.36       -1.10      4.73 o
   8   9  13       45.87       65.25     10.13 o
   9   9  13       25.31       37.73     14.69 o
   0  10  13       15.68       14.69      7.67 o
   1  10  13       79.37       75.92      9.91 o
   2  10  13       11.17        8.15      8.55 o
   3  10  13        8.23        7.71      5.03 o
   4  10  13       11.64       14.77      6.03 o
   5  10  13       65.88       66.30      9.43 o
   6  10  13        7.43        3.60      7.07 o
   7  10  13       26.52       29.15      7.51 o
   8  10  13       37.34       40.20     18.36 o
   0  11  13      178.76      174.49     18.04 o
   1  11  13        1.64        3.85      4.54 o
   2  11  13       22.34       20.39      7.47 o
   3  11  13       27.36       19.69      8.64 o
   4  11  13       11.31        6.04      9.76 o
   5  11  13       22.26       21.52      7.00 o
   6  11  13        5.44        8.34      8.35 o
   7  11  13        0.73        1.74      7.04 o
   0  12  13       65.00       84.29     15.81 o
   1  12  13       22.10       22.42      7.36 o
   2  12  13        5.27        9.97      5.43 o
   3  12  13        3.03        0.07      5.16 o
   4  12  13       48.48       47.84      8.90 o
   5  12  13        7.53        5.22      5.49 o
   6  12  13       16.25       10.85      6.46 o
   0  13  13      101.75       71.77     15.38 o
   1  13  13       20.84       25.74      7.55 o
   2  13  13        3.40        3.27      5.04 o
   3  13  13       33.66       19.21      7.02 o
   4  13  13       20.97       21.92     12.16 o
   5  13  13       10.11       18.08      6.88 o
   0  14  13        0.47       -2.34      7.04 o
   1  14  13       51.10       45.75      9.33 o
   2  14  13        2.38        6.37      5.82 o
   0   0  14       66.99       80.36     11.62 o
   1   0  14        1.40       -0.08      5.87 o
   2   0  14        6.04        8.05      5.77 o
   3   0  14        7.05       13.00      4.54 o
   4   0  14       17.37       12.20      4.90 o
   5   0  14      131.50      132.86     10.45 o
   6   0  14       11.95       16.96      6.16 o
   7   0  14        4.89        9.32      5.11 o
   8   0  14        2.58        1.14      5.55 o
   9   0  14        1.60        3.67      7.17 o
  10   0  14       52.13       36.44     11.16 o
  11   0  14       77.75      116.93     18.17 o
   0   1  14       71.08       59.03      7.19 o
   1   1  14      110.04      120.64      5.43 o
   2   1  14      117.41      108.80      5.17 o
   3   1  14        8.09        7.16      4.00 o
   4   1  14       47.88       48.42      7.88 o
   5   1  14       25.09       28.59      4.52 o
   6   1  14       27.26       20.11      4.72 o
   7   1  14       45.31       45.61      5.74 o
   8   1  14       33.89       36.95      5.37 o
   9   1  14       26.28       34.33      7.37 o
  10   1  14        9.17       17.71      6.59 o
  11   1  14       21.32       27.71      7.24 o
   0   2  14       19.63       21.60      5.45 o
   1   2  14        4.90        6.45      2.86 o
   2   2  14      293.49      309.70     10.86 o
   3   2  14       45.11       48.63      4.80 o
   4   2  14        0.81        4.96      5.18 o
   5   2  14       10.33        9.25      3.64 o
   6   2  14        6.27        5.80      3.52 o
   7   2  14       48.20       48.46      9.01 o
   8   2  14       13.30        9.68      6.21 o
   9   2  14       58.02       64.05      9.56 o
  10   2  14       96.13       95.67     11.71 o
  11   2  14       28.83       27.91      7.37 o
   0   3  14      162.76      191.40     20.40 o
   1   3  14      308.70      313.55     10.71 o
   2   3  14        3.74        0.85      3.11 o
   3   3  14       34.63       29.27      5.15 o
   4   3  14        0.79        3.38      3.91 o
   5   3  14        4.79        5.19      3.61 o
   6   3  14       92.98       86.83      7.19 o
   7   3  14       18.50       21.04      4.66 o
   8   3  14        9.15        8.65      4.31 o
   9   3  14       60.57       63.74      9.69 o
  10   3  14        6.24        2.49      6.63 o
  11   3  14        2.86       14.99      6.39 o
   0   4  14        2.55        6.63      3.91 o
   1   4  14        8.84       14.46      3.46 o
   2   4  14       35.25       25.51      4.98 o
   3   4  14       29.47       20.57      4.72 o
   4   4  14      193.04      208.69      8.51 o
   5   4  14        1.24        3.06      3.11 o
   6   4  14        2.50        5.42      3.67 o
   7   4  14        9.08       17.72      4.96 o
   8   4  14       27.65       28.63      5.72 o
   9   4  14       85.20       91.11     11.10 o
  10   4  14      100.25       97.28     17.24 o
   0   5  14        3.18        8.78      5.12 o
   1   5  14       18.91       22.67      4.31 o
   2   5  14       24.82       18.76      5.39 o
   3   5  14       30.15       33.13      5.30 o
   4   5  14       62.85       62.71      8.28 o
   5   5  14      111.10      109.23      8.94 o
   6   5  14      110.36      123.81      7.93 o
   7   5  14        1.82        0.21      3.04 o
   8   5  14        4.56        7.99      5.61 o
   9   5  14       48.85       59.21      9.82 o
  10   5  14        9.15       12.94      6.64 o
   0   6  14        2.28        0.99      5.27 o
   1   6  14       27.53       25.16      7.34 o
   2   6  14       11.37       11.33      6.12 o
   3   6  14       26.02       29.98      6.30 o
   4   6  14       96.74       94.98      8.39 o
   5   6  14       24.68       23.21      5.01 o
   6   6  14        8.41        8.23      4.53 o
   7   6  14       14.59       19.02      4.66 o
   8   6  14       25.47       32.39      7.77 o
   9   6  14       50.32       45.45      8.79 o
  10   6  14       54.78       56.86     10.11 o
   0   7  14       69.00       62.73     11.84 o
   1   7  14       49.83       44.16      7.20 o
   2   7  14        2.66        1.84      3.30 o
   3   7  14      161.59      172.03     11.73 o
   4   7  14       16.91       13.05      4.58 o
   5   7  14       25.17       25.58      5.34 o
   6   7  14       14.52       18.06      4.24 o
   7   7  14       35.27       30.32      7.74 o
   8   7  14       16.73       14.78      6.64 o
   9   7  14        2.91       12.39      6.23 o
   0   8  14       22.28       33.76      9.37 o
   1   8  14       26.67       23.47      6.12 o
   2   8  14       57.92       57.23      8.53 o
   3   8  14       55.24       59.66      6.88 o
   4   8  14      251.37      242.03     17.41 o
   5   8  14       18.15        6.20      4.48 o
   6   8  14       43.17       46.42      8.43 o
   7   8  14        2.56        1.50      5.40 o
   8   8  14       18.34       23.58      9.49 o
   9   8  14       12.63       20.83      8.11 o
   0   9  14       59.65       64.55     12.76 o
   1   9  14       35.24       32.30      6.83 o
   2   9  14       72.42       60.96      8.90 o
   3   9  14       56.04       59.03      8.99 o
   4   9  14       10.62        7.53      7.72 o
   5   9  14        5.91        9.05      8.78 o
   6   9  14       34.66       36.39     11.67 o
   7   9  14       44.21       44.85      8.66 o
   8   9  14       27.11       37.01      8.18 o
   0  10  14        2.22       -0.90      6.32 o
   1  10  14        2.48        8.16      5.15 o
   2  10  14        7.14       10.88      5.62 o
   3  10  14       10.56        7.04      5.22 o
   4  10  14       15.68        9.76      6.02 o
   5  10  14       74.54       90.84     16.84 o
   6  10  14       24.79       24.73     10.57 o
   7  10  14        4.39        4.01      7.92 o
   0  11  14        4.51       19.57      8.27 o
   1  11  14       86.13       97.39     11.60 o
   2  11  14       13.37       16.38      6.53 o
   3  11  14       12.00       11.26      6.21 o
   4  11  14        1.86       -0.76      4.78 o
   5  11  14        4.30        2.48      7.40 o
   6  11  14       22.83       22.08     10.95 o
   0  12  14       60.97       64.43     14.61 o
   1  12  14        3.27        2.28      5.31 o
   2  12  14       42.84       55.10      9.62 o
   3  12  14       29.09       28.42      7.59 o
   4  12  14       44.36       40.16     11.44 o
   5  12  14        9.78        9.17      6.13 o
   0  13  14       39.26       41.41     12.67 o
   1  13  14       20.25       12.09      6.74 o
   2  13  14        1.97        4.83      5.76 o
   1   0  15        2.99       -1.91      4.46 o
   2   0  15       83.55       76.54     12.76 o
   3   0  15        0.15        1.69      8.85 o
   4   0  15       66.50       78.79      9.15 o
   5   0  15        3.70        6.65      4.77 o
   6   0  15       63.86       72.90      9.53 o
   7   0  15       10.83        9.18      8.80 o
   8   0  15        0.29       17.74      8.22 o
   9   0  15       34.16       29.96     10.13 o
  10   0  15       36.67       39.43     11.94 o
   0   1  15       10.99        9.75      5.17 o
   1   1  15       28.70       20.95      4.92 o
   2   1  15       72.49       76.09      9.41 o
   3   1  15       93.87      106.85      7.95 o
   4   1  15      111.71      120.82      7.04 o
   5   1  15       99.61      113.35      7.56 o
   6   1  15       14.51       17.50      4.42 o
   7   1  15        3.44        1.47      3.55 o
   8   1  15        0.05        7.47      4.97 o
   9   1  15       12.97       22.56      6.75 o
  10   1  15        9.01       22.39      6.83 o
   0   2  15        7.86        4.77      4.71 o
   1   2  15       55.00       52.88      6.26 o
   2   2  15       44.40       43.75      4.84 o
   3   2  15       63.97       67.72      6.98 o
   4   2  15      223.82      234.62      9.12 o
   5   2  15      115.23      123.07      7.43 o
   6   2  15       48.68       38.84      6.02 o
   7   2  15       37.11       44.03      6.07 o
   8   2  15       12.53       19.46      6.15 o
   9   2  15       62.47       66.14      9.79 o
  10   2  15        2.99       10.08      5.24 o
   0   3  15        1.77       10.11      6.77 o
   1   3  15        7.90       10.12      5.40 o
   2   3  15       57.74       56.40      6.61 o
   3   3  15       45.59       36.03      5.70 o
   4   3  15       27.11       23.59      5.19 o
   5   3  15       22.05       18.30      4.70 o
   6   3  15      119.01      127.92      9.32 o
   7   3  15       20.94       16.88      4.25 o
   8   3  15       66.67       67.79      9.79 o
   9   3  15        2.01       12.78      6.17 o
  10   3  15       16.41       26.34      9.85 o
   0   4  15        1.48        6.42      4.28 o
   1   4  15       40.05       46.22      7.31 o
   2   4  15       49.65       46.64      6.11 o
   3   4  15       16.67       15.96      4.57 o
   4   4  15        7.96        2.17      3.80 o
   5   4  15       35.95       37.26      5.18 o
   6   4  15        4.08        0.19      5.69 o
   7   4  15       17.58       22.77      5.78 o
   8   4  15      102.51      100.38     11.72 o
   9   4  15       17.33       21.91      6.65 o
   0   5  15       22.49       24.24      8.25 o
   1   5  15        3.69        2.11      5.56 o
   2   5  15       85.77       91.24      8.07 o
   3   5  15       27.40       29.27      5.47 o
   4   5  15       20.35       14.59      4.99 o
   5   5  15        5.67        3.74      4.39 o
   6   5  15        0.48        3.91      6.28 o
   7   5  15       15.18       18.55      6.03 o
   8   5  15       10.54       14.77      7.22 o
   9   5  15       65.68       93.14     11.33 o
   0   6  15       46.07       47.09     10.50 o
   1   6  15       27.35       25.49      5.96 o
   2   6  15       15.48       16.46      7.84 o
   3   6  15        5.40        2.91      3.92 o
   4   6  15        0.59       -0.59      3.62 o
   5   6  15       93.85       84.55      8.62 o
   6   6  15      113.29      134.09     13.54 o
   7   6  15       15.13       19.03      6.85 o
   8   6  15        2.83        9.49      5.30 o
   9   6  15       11.17       16.63      6.75 o
   0   7  15        0.49        0.67      5.36 o
   1   7  15       19.36       16.02      7.06 o
   2   7  15       18.75       22.48      8.93 o
   3   7  15        0.03        1.01      5.67 o
   4   7  15       69.01       63.19      8.41 o
   5   7  15       47.33       44.59      8.08 o
   6   7  15       38.29       34.40     11.28 o
   7   7  15       34.46       31.76     10.41 o
   8   7  15       10.31       18.37      6.92 o
   0   8  15      153.85      169.13     16.63 o
   1   8  15        9.42       11.46      5.40 o
   2   8  15       31.65       22.83      6.05 o
   3   8  15       18.37        6.43      7.27 o
   4   8  15       72.18       64.37     15.98 o
   5   8  15      200.24      173.22     14.16 o
   6   8  15        9.73        6.91      7.71 o
   7   8  15        3.10        1.56      6.91 o
   8   8  15       24.05       25.12      7.61 o
   0   9  15       91.80       89.56     15.31 o
   1   9  15       90.09       88.30     10.68 o
   2   9  15        2.58        4.16      4.89 o
   3   9  15        6.73        3.35      7.89 o
   4   9  15       21.86       15.87      9.18 o
   5   9  15        1.27        5.73      7.63 o
   6   9  15       86.09       80.62     15.44 o
   7   9  15        0.27        2.20      8.20 o
   0  10  15       16.60       18.55     10.00 o
   1  10  15       47.19       33.99      7.70 o
   2  10  15       20.10       23.47      6.75 o
   3  10  15       12.94        7.53      5.60 o
   4  10  15        6.97       -0.48      6.89 o
   5  10  15       13.69       17.10      9.40 o
   6  10  15       22.36       13.41      9.87 o
   0  11  15       63.14       68.55     14.40 o
   1  11  15       31.87       30.70      7.61 o
   2  11  15       24.86       31.63      8.14 o
   3  11  15       12.38       15.03      6.60 o
   4  11  15       12.87       10.97      9.23 o
   0  12  15        7.13        9.12      8.58 o
   1  12  15       53.82       74.78     11.08 o
   2  12  15        1.43        6.37      5.47 o
   0   0  16        3.49        1.59      7.25 o
   1   0  16        6.53       -2.22      6.82 o
   2   0  16        0.60       -6.32      6.89 o
   3   0  16       78.81       71.66     13.89 o
   4   0  16       72.44       66.22      8.90 o
   5   0  16      101.39      105.03     11.13 o
   6   0  16        0.00        6.90      4.44 o
   7   0  16        0.33        9.63      7.12 o
   8   0  16       39.52       67.45     13.33 o
   9   0  16        1.65       11.63      7.29 o
   0   1  16        1.60        0.75      7.64 o
   1   1  16        6.92        6.56      5.61 o
   2   1  16       25.51       23.08      6.77 o
   3   1  16        4.48        6.06      4.01 o
   4   1  16        2.58        4.03      3.16 o
   5   1  16       38.10       48.13     10.98 o
   6   1  16       19.20       17.46      4.60 o
   7   1  16       28.24       38.33     16.06 o
   8   1  16       40.90       47.27      8.21 o
   9   1  16       19.18       32.12      7.21 o
   0   2  16        2.78        1.85      7.72 o
   1   2  16        9.61       10.09      4.62 o
   2   2  16       31.39       28.99      7.03 o
   3   2  16       10.41        6.38      3.91 o
   4   2  16       20.41       14.03      8.45 o
   5   2  16       63.29       86.32     10.17 o
   6   2  16       81.44       82.79      7.32 o
   7   2  16        3.58        5.05      8.39 o
   8   2  16       27.38       27.07      6.74 o
   9   2  16       13.95       30.82      7.29 o
   0   3  16       76.42       95.22     14.17 o
   1   3  16       32.22       42.67      7.27 o
   2   3  16       68.19       62.33      6.99 o
   3   3  16       57.01       53.08      6.84 o
   4   3  16       27.67       25.93      5.42 o
   5   3  16        3.03       -0.54      3.84 o
   6   3  16       24.63       33.54      5.84 o
   7   3  16        9.29       13.30      7.09 o
   8   3  16       75.54       85.10     10.47 o
   9   3  16      122.87      141.43     20.98 o
   0   4  16       46.24       39.64     10.78 o
   1   4  16        6.44        4.74      8.46 o
   2   4  16        3.41       -0.84      3.70 o
   3   4  16        6.99        2.32      3.96 o
   4   4  16       27.50       25.03      5.69 o
   5   4  16       20.79       16.51      5.28 o
   6   4  16       35.56       44.81     11.01 o
   7   4  16        3.48        9.20      5.14 o
   8   4  16       34.83       50.07      8.78 o
   1   5  16       26.88       27.73      8.59 o
   2   5  16       18.99       15.79      5.67 o
   3   5  16       28.39       34.45      6.01 o
   4   5  16       21.83       20.21      5.45 o
   5   5  16       34.84       24.70      7.18 o
   6   5  16       29.91       37.53     11.22 o
   7   5  16       42.20       49.62      8.37 o
   8   5  16       31.73       47.37      9.11 o
   0   6  16       35.88       27.67      9.13 o
   1   6  16       36.27       66.17     12.70 o
   2   6  16        3.22        7.29      5.10 o
   3   6  16       51.97       37.61      7.74 o
   4   6  16       93.09       96.59     11.02 o
   5   6  16       38.69       37.32      7.98 o
   6   6  16       27.02       36.39     11.75 o
   7   6  16        2.88        1.42      6.50 o
   8   6  16        3.90       20.51     16.46 o
   0   7  16        1.21        0.88      5.81 o
   1   7  16       16.74       18.01      8.45 o
   2   7  16       25.57       16.66      8.78 o
   3   7  16       70.84       59.11     12.97 o
   4   7  16       48.05       59.41      9.08 o
   5   7  16       22.41       19.63      9.56 o
   6   7  16       24.65       39.21     11.18 o
   7   7  16        3.66       10.09      8.14 o
   0   8  16        2.41       11.76      6.99 o
   1   8  16       61.86       77.87      9.90 o
   2   8  16       76.02       81.49     15.17 o
   3   8  16       71.53       83.07     15.69 o
   4   8  16      108.75       99.11     17.09 o
   5   8  16        3.14       22.81      9.27 o
   6   8  16       15.96       16.21     10.05 o
   0   9  16       36.10       24.63      9.91 o
   1   9  16       19.33       21.28      6.65 o
   2   9  16       35.06       38.27     11.77 o
   3   9  16       58.40       74.40     15.46 o
   4   9  16       21.49       27.00     11.03 o
   5   9  16       12.09        7.78      8.47 o
   0  10  16        5.20       10.99      8.25 o
   1  10  16       33.63       34.09      7.52 o
   2  10  16        1.03        8.16      5.38 o
   3  10  16        9.11        6.62      8.51 o
   4  10  16        1.36        2.07      7.95 o
   0  11  16       66.28       73.43     15.42 o
   1  11  16       12.27       10.72      6.52 o
   2  11  16       15.81       16.78      6.31 o
   1   0  17       11.57       -2.90      7.68 o
   2   0  17       31.41       32.11     11.40 o
   3   0  17       39.66       29.75     11.06 o
   4   0  17       36.98       27.63     10.86 o
   5   0  17       36.65       33.29      9.06 o
   6   0  17        9.08       13.15      7.63 o
   7   0  17        1.44       12.33      6.85 o
   1   1  17       27.58       25.96     10.44 o
   2   1  17       34.35       30.14      7.63 o
   3   1  17        2.45       -2.21      5.81 o
   4   1  17       36.26       31.10     10.22 o
   5   1  17       19.46       17.26      6.30 o
   6   1  17        7.42       17.13      4.66 o
   7   1  17       38.18       46.02      7.92 o
   8   1  17       24.01       42.55      7.75 o
   0   2  17       16.11        2.78      8.83 o
   1   2  17        6.68        0.02      8.52 o
   2   2  17       26.99       24.69      7.30 o
   3   2  17        4.27        2.30      6.20 o
   4   2  17       33.44       33.72      6.06 o
   5   2  17      103.19      110.08     24.71 o
   6   2  17       23.67       28.11     11.30 o
   7   2  17       27.02       36.19      6.54 o
   8   2  17        0.84       22.39      8.29 o
   0   3  17        3.68        1.25      8.40 o
   1   3  17       12.86        8.80      5.97 o
   2   3  17        0.30       -7.35      7.35 o
   3   3  17       75.02       67.52      9.51 o
   4   3  17        3.70       -3.67      4.27 o
   5   3  17       40.95       50.71     11.12 o
   6   3  17       35.75       36.98     10.11 o
   7   3  17       39.19       49.02      8.03 o
   0   4  17        0.15        7.00      9.11 o
   1   4  17        1.90        5.37     18.42 o
   2   4  17       40.70       48.03     12.09 o
   3   4  17        3.53        3.43      4.21 o
   4   4  17       32.98       39.61      8.17 o
   5   4  17        6.13       10.61      7.57 o
   6   4  17        7.53       11.72      8.32 o
   7   4  17       57.89       72.44     14.41 o
   0   5  17       17.05       19.23      9.82 o
   1   5  17       19.89       18.06      7.23 o
   2   5  17        0.90        2.36      4.87 o
   3   5  17       68.67       82.65     14.73 o
   4   5  17       14.93        9.33      5.77 o
   5   5  17        2.21       10.76      7.74 o
   6   5  17       13.49       10.61      8.00 o
   7   5  17       11.19       23.87      9.86 o
   1   6  17       29.44       19.20      9.54 o
   2   6  17      124.20      122.82     17.56 o
   3   6  17       22.05       22.94      9.76 o
   4   6  17        8.97       15.48      9.04 o
   5   6  17        8.06       18.17      8.74 o
   6   6  17       23.67       18.19      9.30 o
   1   7  17        3.42       -0.16      6.88 o
   2   7  17        8.27        4.29      6.65 o
   3   7  17       67.83       70.33     14.21 o
   4   7  17       30.30       19.91      9.36 o
   5   7  17        5.90       14.02      8.24 o
   1   8  17       19.37       27.08     10.61 o
   2   8  17      174.04      187.82     19.35 o
   3   8  17       33.25       27.72     11.00 o
   4   8  17       37.16       38.20     11.31 o
   0   9  17       47.62       51.65     13.34 o
   1   9  17        3.01        2.05      6.63 o
   2   9  17        2.64        2.93      7.40 o
   3   9  17        2.64        0.04      7.46 o
   2   0  18       13.68       -1.85      8.71 o
   3   0  18       11.12       13.59     10.38 o
   6   0  18       20.21       45.88      9.27 o
   1   1  18       10.57        3.73      8.70 o
   2   1  18       38.34       43.39     11.31 o
   3   1  18       16.42        4.43      8.54 o
   6   1  18       10.54       26.60      9.45 o
   1   2  18        5.98       -7.40      8.44 o
   2   2  18        9.17        6.44      9.76 o
   3   2  18       24.83       11.55     10.20 o
   5   2  18        6.36       14.36      7.26 o
   6   2  18       13.87       26.99      8.33 o
   0   3  18        4.15       -1.02      8.74 o
   1   3  18        1.59       -8.49      8.49 o
   4   3  18       22.42       30.23      9.16 o
   5   3  18        2.75       14.24      7.84 o
   6   3  18       57.66       65.65     13.30 o
   0   4  18       90.31       58.28     14.31 o
   4   4  18        4.96        8.04      6.82 o
   5   4  18       23.91       20.14      8.12 o
   3   5  18        0.85        4.01      6.64 o
   4   5  18       16.46       18.87      8.81 o
   5   5  18        3.70       13.14      7.22 o
   3   6  18       19.46       19.68      9.63 o
   4   6  18       11.15       18.54      9.27 o
   2   7  18        4.72       10.31      8.48 o
   3   7  18       18.41       21.38      9.83 o
 
